# Supplementary material for: Capture of circulating metastatic cancer cell clusters from lung cancer patients can reveal unique genomic profiles and potential anti-metastatic molecular targets: A proof-of-concept study
Source: PLoS One. 2024 Jul 31;19(7):e0306450. doi: 10.1371/journal.pone.0306450 (PMC11290651; doi:10.1371/journal.pone.0306450)
Supplement: S1 Data — (XLSX) [file pone.0306450.s003.xlsx]

## Sheet: logcpm_unfiltered
Symbol	LC6.4	LC6.3	LC6.6
A1BG	0.433945	1.05576	0.433945
A1BG-AS1	0.433945	2.0917	0.433945
A1CF	0.997887	0.433945	1.00636
A2M	0.997887	2.68844	0.433945
A2M-AS1	0.433945	0.433945	1.00636
A2ML1	4.95763	3.77874	5.27992
A2MP1	0.433945	0.433945	1.00636
A3GALT2	0.433945	0.433945	1.99371
A4GALT	6.98532	3.70013	4.39838
A4GNT	2.38621	1.82155	0.433945
AA06	0.433945	0.433945	0.433945
AAAS	4.5435	5.70883	3.57017
AACS	5.50109	5.26579	4.98254
AACSP1	4.4183	6.49432	4.68335
AADAC	0.433945	1.48888	0.433945
AADACL2	0.433945	0.433945	0.433945
AADACL2-AS1	0.433945	0.433945	0.433945
AADACL3	1.4023	0.433945	0.433945
AADACL4	5.01641	4.92916	2.98734
AADACP1	0.433945	0.433945	0.433945
AADAT	1.4023	0.433945	1.41509
AAGAB	0.433945	1.82155	0.433945
AAK1	6.13933	7.26874	4.7554
AAMDC	2.84122	4.23422	3.48796
AAMP	0.433945	0.433945	1.99371
AANAT	1.71781	1.05576	2.40556
AAR2	2.19587	1.82155	2.21428
AARD	1.4023	0.433945	1.73321
AARS1	5.71141	4.96322	3.20882
AARS2	2.7049	0.433945	1.41509
AARSD1	3.18662	1.48888	3.10232
AASDH	6.75443	5.34543	5.35141
AASDHPPT	0.433945	0.433945	0.433945
AASS	0.997887	0.433945	0.433945
AATBC	0.997887	1.82155	1.41509
AATF	1.71781	0.433945	1.41509
AATK	2.19587	1.82155	2.21428
ABAT	8.14832	7.711	7.44612
ABCA1	5.84714	6.13956	6.36238
ABCA10	1.71781	0.433945	2.72558
ABCA11P	0.433945	0.433945	0.433945
ABCA12	5.94117	5.21014	5.25528
ABCA13	1.4023	6.38548	2.57443
ABCA17P	3.96035	3.92418	1.73321
ABCA2	1.97656	1.82155	2.21428
ABCA3	3.89918	3.33423	3.10232
ABCA4	7.1907	7.78904	7.74051
ABCA5	5.81439	3.10933	3.64795
ABCA6	7.68324	7.92488	8.2035
ABCA7	3.46508	5.42091	4.15371
ABCA8	4.01902	2.0917	0.433945
ABCA9	1.71781	1.05576	1.00636
ABCA9-AS1	0.433945	1.48888	0.433945
ABCB1	2.19587	2.98221	4.79013
ABCB10	3.6984	3.77874	2.57443
ABCB11	6.78856	6.70021	4.39838
ABCB4	1.4023	1.05576	1.99371
ABCB5	5.37198	3.70013	5.62582
ABCB6	1.71781	0.433945	1.41509
ABCB7	4.5435	2.51558	0.433945
ABCB8	0.997887	2.68844	1.73321
ABCB9	5.01641	2.51558	5.44154
ABCC1	6.71947	6.55141	6.32734
ABCC10	1.71781	2.31915	1.73321
ABCC11	4.37403	3.70013	4.98254
ABCC12	0.433945	0.433945	1.73321
ABCC13	1.4023	2.31915	1.73321
ABCC2	4.98732	2.84279	5.30415
ABCC3	2.55434	3.99175	1.41509
ABCC4	6.84641	6.10946	6.70934
ABCC5	6.54077	5.46912	5.87257
ABCC5-AS1	3.89918	0.433945	2.40556
ABCC6	7.07101	4.96322	5.15229
ABCC6P1	6.38218	5.74844	5.06991
ABCC6P2	0.433945	0.433945	0.433945
ABCC8	4.18196	6.09417	5.92038
ABCC9	4.50296	4.17731	2.98734
ABCD1	0.997887	0.433945	0.433945
ABCD2	0.433945	1.48888	0.433945
ABCD3	6.64691	6.45894	6.83936
ABCD4	6.21657	4.39259	1.73321
ABCE1	0.433945	1.05576	0.433945
ABCF1	0.997887	1.05576	2.21428
ABCF2	0.433945	1.48888	1.41509
ABCF3	4.62131	3.22616	6.56644
ABCG1	1.97656	0.433945	2.40556
ABCG2	1.4023	1.48888	1.00636
ABCG4	2.38621	0.433945	1.41509
ABCG5	7.20341	5.78699	6.30351
ABCG8	6.99266	6.01519	6.754
ABHD1	2.19587	1.48888	0.433945
ABHD10	0.433945	0.433945	1.41509
ABHD11	0.433945	1.05576	1.00636
ABHD11-AS1	0.433945	1.05576	1.00636
ABHD12	6.51042	6.49432	6.06916
ABHD12B	7.82564	8.36151	7.80559
ABHD13	0.433945	0.433945	0.433945
ABHD14A	0.997887	1.05576	2.57443
ABHD14A-ACY1	0.433945	0.433945	0.433945
ABHD14B	1.97656	1.82155	1.99371
ABHD15	2.19587	0.433945	0.433945
ABHD16A	2.38621	0.433945	0.433945
ABHD16B	0.433945	0.433945	1.73321
ABHD17A	1.97656	1.82155	0.433945
ABHD17B	3.08041	3.33423	1.99371
ABHD17C	0.433945	0.433945	0.433945
ABHD18	5.32625	2.0917	5.15229
ABHD2	6.63758	3.77874	3.30799
ABHD3	5.39432	4.48927	6.06916
ABHD4	0.997887	0.433945	1.00636
ABHD5	0.997887	2.68844	1.73321
ABHD6	0.433945	1.05576	0.433945
ABHD8	0.433945	1.48888	0.433945
ABI1	4.6587	3.77874	2.98734
ABI2	5.61959	5.09196	5.48457
ABI3	2.19587	0.433945	0.433945
ABI3BP	6.13933	5.15226	5.62582
ABITRAM	0.433945	0.433945	1.00636
ABL1	8.27108	8.0804	8.06505
ABL2	4.6587	3.61698	5.30415
ABLIM1	6.39332	4.92916	4.56804
ABLIM2	3.6984	7.06423	2.86239
ABLIM3	1.4023	1.05576	2.40556
ABO	0.433945	0.433945	0.433945
ABR	1.97656	1.05576	0.433945
ABRA	2.55434	4.28897	3.10232
ABRACL	2.96577	1.05576	0.433945
ABRAXAS1	2.19587	1.05576	4.4857
ABRAXAS2	4.4183	4.85852	4.56804
ABT1	0.433945	0.433945	0.433945
ABTB1	3.18662	1.82155	1.73321
ABTB2	2.19587	1.05576	1.99371
ACAA1	1.71781	0.433945	0.433945
ACAA2	0.433945	1.48888	0.433945
ACACA	8.68076	8.78701	9.07731
ACACB	6.63758	6.66959	4.64593
ACAD10	6.37096	7.23428	7.1037
ACAD11	0.433945	0.433945	0.433945
ACAD8	4.07541	0.433945	1.00636
ACAD9	0.433945	1.48888	0.433945
ACADL	5.23018	5.56096	4.79013
ACADM	4.07541	2.31915	5.39718
ACADS	0.433945	1.82155	0.433945
ACADSB	8.26503	8.2794	7.72265
ACADVL	0.997887	2.68844	1.73321
ACAN	5.15368	7.22729	5.80627
ACAP1	2.55434	2.31915	0.433945
ACAP2	4.95763	5.15226	4.68335
ACAP3	0.997887	2.68844	2.21428
ACAT1	7.48416	7.36105	7.74051
ACAT2	3.54712	3.22616	1.00636
ACBD3	5.83086	5.72877	6.42999
ACBD4	1.4023	0.433945	1.41509
ACBD5	4.18196	4.53529	3.8589
ACBD6	4.95763	5.23823	4.88954
ACBD7	3.76848	2.0917	0.433945
ACCS	2.55434	3.92418	4.79013
ACCSL	1.97656	0.433945	2.21428
ACD	1.4023	1.82155	0.433945
ACE	0.433945	2.68844	1.00636
ACE2	3.28553	4.9965	3.57017
ACER1	0.433945	1.05576	4.04291
ACER2	6.95559	6.13956	6.88022
ACER3	11.0799	10.7216	9.86058
ACHE	2.84122	1.82155	1.00636
ACIN1	3.89918	5.44522	3.98414
ACKR1	0.433945	0.433945	0.433945
ACKR2	3.46508	4.05629	3.79195
ACKR3	1.4023	1.82155	0.433945
ACKR4	0.433945	0.433945	0.433945
ACLY	6.21657	7.52966	6.05495
ACMSD	0.433945	1.05576	0.433945
ACO1	0.433945	1.48888	1.41509
ACO2	2.19587	1.82155	1.41509
ACOD1	4.95763	0.433945	3.8589
ACOT1	4.23243	6.52884	6.62531
ACOT11	3.83531	2.68844	2.21428
ACOT12	1.97656	0.433945	1.73321
ACOT13	5.92592	4.39259	7.48902
ACOT2	5.0729	6.79782	7.2101
ACOT4	3.83531	1.48888	1.00636
ACOT6	6.08543	6.51743	3.20882
ACOT7	1.4023	1.05576	1.41509
ACOT8	0.997887	0.433945	0.433945
ACOT9	8.12179	6.38548	6.85585
ACOX1	4.89635	5.29283	6.87214
ACOX2	5.94117	7.19898	6.4078
ACOX3	2.38621	3.61698	1.00636
ACOXL	1.71781	0.433945	1.99371
ACOXL-AS1	0.997887	0.433945	0.433945
ACP1	1.4023	0.433945	0.433945
ACP2	2.38621	3.22616	4.39838
ACP3	2.55434	2.0917	2.86239
ACP4	4.73068	4.78424	4.98254
ACP5	1.4023	2.51558	0.433945
ACP6	1.4023	2.84279	1.41509
ACP7	6.05771	4.92916	6.96624
ACR	0.433945	0.433945	0.433945
ACRBP	0.433945	0.433945	1.00636
ACRV1	1.4023	3.43476	1.99371
ACSBG1	2.7049	4.62313	3.10232
ACSBG2	7.48935	7.75055	6.82269
ACSF2	2.55434	0.433945	0.433945
ACSF3	2.19587	1.82155	1.99371
ACSL1	2.55434	2.68844	1.00636
ACSL3	3.08041	1.05576	2.40556
ACSL4	0.997887	0.433945	1.41509
ACSL5	7.16495	4.44174	6.36238
ACSL6	2.38621	2.31915	1.99371
ACSM1	2.55434	2.51558	2.57443
ACSM2A	5.39432	5.74844	6.99629
ACSM2B	3.18662	3.77874	4.39838
ACSM3	2.55434	1.48888	2.40556
ACSM4	0.997887	0.433945	0.433945
ACSM5	5.01641	5.29283	4.92121
ACSM6	0.997887	1.05576	0.433945
ACSS1	3.46508	1.48888	0.433945
ACSS2	5.3493	5.49264	6.09716
ACSS3	3.28553	2.84279	1.99371
ACTA1	0.433945	0.433945	0.433945
ACTA2	2.38621	2.51558	0.433945
ACTA2-AS1	1.4023	0.433945	0.433945
ACTB	0.997887	0.433945	1.41509
ACTBL2	0.433945	0.433945	0.433945
ACTC1	0.433945	0.433945	1.73321
ACTE1P	1.97656	1.48888	1.41509
ACTG1	1.4023	1.82155	0.433945
ACTG1P17	2.38621	4.82186	2.72558
ACTG1P20	0.433945	0.433945	0.433945
ACTG1P25	6.73706	8.21724	7.01108
ACTG1P4	0.433945	0.433945	0.433945
ACTG2	7.31884	7.89871	7.64889
ACTL10	0.433945	0.433945	0.433945
ACTL6A	1.97656	1.05576	1.00636
ACTL6B	2.38621	1.82155	1.73321
ACTL7A	0.433945	1.05576	2.40556
ACTL7B	0.433945	0.433945	1.00636
ACTL8	3.3781	1.48888	2.40556
ACTL9	0.433945	1.05576	2.21428
ACTN1	4.01902	6.15438	3.48796
ACTN1-DT	0.997887	0.433945	0.433945
ACTN2	3.46508	6.69008	7.90001
ACTN3	0.997887	1.82155	1.41509
ACTN4	0.997887	2.31915	1.99371
ACTR10	6.9098	5.58304	5.90462
ACTR1A	4.01902	3.43476	5.12535
ACTR1B	1.4023	1.05576	2.57443
ACTR2	8.88187	7.88545	9.28936
ACTR3	4.89635	3.22616	4.20608
ACTR3-AS1	4.18196	3.10933	2.57443
ACTR3B	3.6984	2.84279	4.15371
ACTR3BP2	0.433945	0.433945	0.433945
ACTR3BP5	0.433945	0.433945	0.433945
ACTR3C	4.01902	2.68844	3.92288
ACTR5	0.997887	2.31915	0.433945
ACTR6	3.54712	4.66513	6.38527
ACTR8	0.433945	0.433945	0.433945
ACTRT1	0.433945	0.433945	0.433945
ACTRT2	0.433945	0.433945	1.41509
ACTRT3	0.433945	0.433945	0.433945
ACVR1	2.96577	1.48888	1.00636
ACVR1B	5.01641	6.33434	6.12462
ACVR1C	5.30282	5.02902	5.68237
ACVR2A	0.997887	1.48888	0.433945
ACVR2B	4.37403	2.51558	1.99371
ACVR2B-AS1	0.997887	1.48888	1.41509
ACVRL1	0.433945	2.68844	1.41509
ACY1	0.433945	0.433945	0.433945
ACY3	1.4023	1.48888	3.30799
ACYP1	3.54712	6.18357	6.81428
ACYP2	0.997887	0.433945	0.433945
ADA	0.433945	2.51558	1.41509
ADA2	3.08041	3.92418	3.64795
ADAD1	3.28553	3.10933	3.30799
ADAD2	0.433945	1.48888	1.00636
ADAL	6.27792	4.74562	6.50506
ADAM10	4.18196	5.91433	4.64593
ADAM11	0.433945	2.84279	1.73321
ADAM12	9.47597	9.69263	9.89787
ADAM15	1.4023	0.433945	1.41509
ADAM17	5.72909	5.58304	7.30319
ADAM18	2.38621	0.433945	2.40556
ADAM19	3.08041	5.86112	3.10232
ADAM1A	6.5705	5.82453	3.20882
ADAM2	1.71781	0.433945	1.00636
ADAM20	1.4023	0.433945	0.433945
ADAM20P1	0.433945	2.0917	0.433945
ADAM21	0.433945	1.05576	0.433945
ADAM21P1	0.433945	0.433945	1.41509
ADAM22	4.79925	3.70013	4.7554
ADAM23	0.997887	1.48888	1.99371
ADAM28	4.32835	3.52875	2.21428
ADAM29	0.433945	1.48888	1.00636
ADAM30	0.433945	0.433945	1.00636
ADAM32	0.433945	1.05576	1.00636
ADAM33	3.62474	2.31915	1.00636
ADAM3A	5.9712	3.52875	4.56804
ADAM5	0.433945	0.433945	1.00636
ADAM6	0.433945	1.48888	0.433945
ADAM7	1.71781	2.0917	0.433945
ADAM7-AS1	0.997887	0.433945	0.433945
ADAM7-AS2	0.433945	0.433945	0.433945
ADAM8	0.433945	1.05576	2.40556
ADAM9	6.05771	6.55141	5.75447
ADAMDEC1	0.433945	1.05576	0.433945
ADAMTS1	1.71781	0.433945	0.433945
ADAMTS10	1.97656	2.31915	2.57443
ADAMTS12	0.997887	1.82155	2.40556
ADAMTS13	4.12967	3.85329	1.73321
ADAMTS14	3.18662	3.92418	3.10232
ADAMTS15	4.8647	4.39259	6.60595
ADAMTS16	0.997887	2.0917	1.00636
ADAMTS16-DT	0.433945	2.0917	0.433945
ADAMTS17	3.6984	3.43476	3.30799
ADAMTS18	1.97656	5.66811	5.20471
ADAMTS19	0.433945	3.77874	3.20882
ADAMTS19-AS1	0.997887	0.433945	0.433945
ADAMTS2	3.18662	2.51558	1.73321
ADAMTS20	5.9712	6.18357	6.78014
ADAMTS3	2.38621	1.05576	3.64795
ADAMTS4	0.433945	1.48888	1.41509
ADAMTS5	3.46508	6.19795	1.00636
ADAMTS6	5.01641	5.29283	5.44154
ADAMTS7	1.97656	1.05576	2.21428
ADAMTS7P1	2.38621	0.433945	0.433945
ADAMTS8	7.50483	8.36789	7.39628
ADAMTS9	5.54168	7.12568	5.23022
ADAMTS9-AS1	0.997887	0.433945	1.00636
ADAMTS9-AS2	0.433945	1.82155	0.433945
ADAMTSL1	6.71947	9.00503	5.46321
ADAMTSL2	0.433945	1.05576	2.21428
ADAMTSL3	4.23243	1.05576	2.21428
ADAMTSL4	2.55434	1.05576	1.99371
ADAMTSL4-AS1	0.433945	0.433945	1.41509
ADAMTSL5	1.97656	1.05576	1.73321
ADAP1	1.4023	1.48888	1.41509
ADAP2	4.5435	4.23422	3.72175
ADAR	1.4023	2.68844	2.40556
ADARB1	2.7049	1.05576	1.99371
ADARB2	1.71781	2.0917	1.00636
ADARB2-AS1	0.433945	0.433945	0.433945
ADAT1	9.91885	10.5895	9.44044
ADAT2	0.997887	1.05576	2.40556
ADAT3	0.433945	1.05576	0.433945
ADCK1	4.50296	5.44522	2.40556
ADCK2	4.98732	4.28897	4.25661
ADCK5	0.433945	1.48888	0.433945
ADCY1	2.96577	5.44522	3.30799
ADCY10	9.24199	9.18719	9.17742
ADCY10P1	4.07541	3.10933	4.7554
ADCY2	2.96577	1.48888	4.04291
ADCY3	0.997887	1.48888	2.21428
ADCY4	1.4023	1.48888	1.41509
ADCY5	0.433945	1.48888	2.98734
ADCY6	8.42276	4.62313	6.53607
ADCY6-DT	0.433945	0.433945	1.00636
ADCY7	3.28553	2.51558	2.72558
ADCY8	0.997887	2.68844	1.73321
ADCY9	2.55434	3.61698	1.41509
ADCYAP1	1.97656	0.433945	1.00636
ADCYAP1R1	2.38621	2.0917	1.99371
ADD1	1.4023	1.82155	2.40556
ADD2	0.433945	1.48888	0.433945
ADD3	4.18196	3.85329	4.15371
ADD3-AS1	0.433945	0.433945	0.433945
ADGB	3.08041	2.84279	3.79195
ADGB-DT	0.433945	2.51558	0.433945
ADGRA1	2.84122	2.31915	1.00636
ADGRA1-AS1	0.433945	0.433945	0.433945
ADGRA2	2.7049	1.05576	1.73321
ADGRA3	2.84122	4.53529	3.30799
ADGRB1	2.19587	1.05576	1.00636
ADGRB2	1.97656	1.82155	1.73321
ADGRB3	1.71781	0.433945	1.41509
ADGRB3-DT	0.433945	0.433945	0.433945
ADGRD1	2.19587	1.48888	1.00636
ADGRD2	0.997887	1.05576	1.99371
ADGRE1	7.44189	8.44524	7.89205
ADGRE2	5.63843	5.06083	3.57017
ADGRE3	4.6587	5.84294	6.42999
ADGRE4P	6.9098	6.74984	6.70934
ADGRE5	3.28553	3.10933	2.40556
ADGRF1	0.433945	0.433945	1.41509
ADGRF2	0.433945	0.433945	0.433945
ADGRF3	2.96577	2.0917	1.00636
ADGRF4	0.433945	0.433945	0.433945
ADGRF5	3.28553	1.48888	1.41509
ADGRF5-AS1	0.433945	0.433945	0.433945
ADGRG1	1.4023	2.31915	2.40556
ADGRG2	6.27792	4.53529	4.4427
ADGRG3	2.19587	4.05629	3.64795
ADGRG4	0.433945	1.48888	5.66376
ADGRG5	4.79925	4.05629	0.433945
ADGRG6	0.433945	0.433945	0.433945
ADGRG7	1.71781	1.05576	4.64593
ADGRL1	4.28119	1.05576	2.72558
ADGRL1-AS1	0.433945	2.51558	1.99371
ADGRL2	1.4023	1.05576	0.433945
ADGRL3	3.08041	3.85329	5.73678
ADGRL3-AS1	0.433945	0.433945	1.00636
ADGRL4	2.38621	1.05576	1.00636
ADGRV1	7.65113	7.86307	8.66054
ADH1A	2.19587	3.52875	2.57443
ADH1B	0.433945	0.433945	0.433945
ADH1C	0.433945	0.433945	0.433945
ADH4	0.997887	0.433945	0.433945
ADH5	0.433945	4.17731	1.00636
ADH6	1.71781	0.433945	0.433945
ADH7	0.433945	0.433945	0.433945
ADHFE1	0.997887	1.82155	2.57443
ADI1	0.433945	0.433945	0.433945
ADIG	0.997887	1.05576	1.00636
ADIPOQ	4.95763	4.66513	3.10232
ADIPOQ-AS1	1.4023	0.433945	0.433945
ADIPOR1	2.96577	4.70594	0.433945
ADIPOR2	4.4183	3.33423	1.00636
ADIRF	0.433945	0.433945	0.433945
ADK	7.69678	8.27263	8.66756
ADM	0.433945	1.05576	2.21428
ADM-DT	0.433945	0.433945	0.433945
ADM2	0.997887	0.433945	0.433945
ADM5	0.997887	1.48888	0.433945
ADNP	7.1321	6.41038	5.04137
ADNP-AS1	0.433945	0.433945	0.433945
ADNP2	2.55434	0.433945	1.00636
ADO	0.433945	0.433945	0.433945
ADORA1	1.71781	2.0917	2.57443
ADORA2A	0.433945	0.433945	0.433945
ADORA2A-AS1	5.12725	5.89681	2.21428
ADORA2B	0.997887	3.85329	1.00636
ADORA3	0.433945	1.05576	0.433945
ADPGK	0.997887	4.11807	1.73321
ADPGK-AS1	0.997887	1.82155	0.433945
ADPRH	6.42621	4.85852	4.25661
ADPRHL1	0.433945	1.82155	1.41509
ADPRM	3.62474	4.82186	4.56804
ADPRS	2.84122	2.68844	0.433945
ADRA1A	0.433945	2.98221	3.30799
ADRA1B	2.55434	1.82155	1.99371
ADRA1D	1.4023	1.05576	1.73321
ADRA2A	2.19587	0.433945	1.41509
ADRA2B	3.3781	0.433945	1.00636
ADRA2C	0.433945	0.433945	0.433945
ADRB1	0.997887	0.433945	1.00636
ADRB2	0.433945	0.433945	0.433945
ADRB3	5.52153	6.12459	6.21684
ADRM1	1.4023	0.433945	0.433945
ADSL	8.60138	9.12649	8.72253
ADSS1	0.433945	1.05576	1.99371
ADSS2	0.433945	1.05576	1.41509
ADTRP	1.71781	2.0917	2.21428
AEBP1	0.997887	1.48888	1.73321
AEBP2	1.4023	0.433945	3.30799
AEN	5.48036	4.28897	2.72558
AFAP1	6.51042	6.93288	6.70934
AFAP1-AS1	2.38621	1.48888	2.98734
AFAP1L1	1.4023	1.82155	0.433945
AFAP1L2	2.19587	2.0917	2.57443
AFDN	6.0991	7.05636	5.37448
AFDN-DT	0.997887	0.433945	1.99371
AFF1	6.13933	4.78424	2.40556
AFF1-AS1	0.433945	0.433945	4.7554
AFF2	5.84714	6.26775	7.2418
AFF3	5.52153	6.19795	1.41509
AFF4	8.73865	7.65999	8.33571
AFG1L	1.97656	4.44174	3.30799
AFG3L1P	8.10834	8.84981	7.28504
AFG3L2	2.55434	4.05629	2.86239
AFM	0.433945	0.433945	0.433945
AFMID	6.00062	5.39619	3.20882
AFP	0.433945	0.433945	0.433945
AFTPH	4.79925	3.77874	4.4427
AFTPH-DT	0.433945	1.05576	0.433945
AGA	0.433945	0.433945	1.41509
AGA-DT	2.84122	0.433945	4.92121
AGAP1	4.32835	2.84279	3.92288
AGAP11	4.37403	2.98221	2.98734
AGAP12P	6.40436	5.84294	6.50506
AGAP2	0.997887	0.433945	2.57443
AGAP2-AS1	0.433945	0.433945	0.433945
AGAP3	1.4023	3.10933	2.21428
AGAP4	7.0288	6.41038	7.03299
AGAP5	6.87051	6.77882	7.36207
AGAP6	6.33677	7.24816	5.92038
AGAP7P	4.23243	3.92418	5.0979
AGAP9	6.50016	6.30807	6.36238
AGBL1	2.7049	2.51558	1.41509
AGBL1-AS1	0.433945	0.433945	0.433945
AGBL2	7.70126	6.94144	8.04003
AGBL3	0.433945	0.433945	0.433945
AGBL4	1.71781	0.433945	1.41509
AGBL4-AS1	0.433945	0.433945	0.433945
AGBL4-IT1	0.433945	0.433945	1.73321
AGBL5	2.96577	2.0917	1.00636
AGBL5-AS1	0.433945	1.05576	1.00636
AGER	0.433945	0.433945	0.433945
AGFG1	2.38621	2.98221	2.21428
AGFG2	5.72909	7.11814	2.57443
AGGF1	2.55434	0.433945	2.72558
AGK	6.63758	5.70883	6.267
AGL	3.08041	1.48888	3.10232
AGMAT	5.15368	3.92418	5.56697
AGMO	0.433945	2.84279	0.433945
AGO1	5.3493	2.31915	4.30543
AGO2	2.96577	3.52875	2.57443
AGO3	7.14533	5.09196	5.37448
AGO4	3.08041	3.22616	4.82403
AGPAT1	0.433945	0.433945	1.00636
AGPAT2	0.433945	0.433945	1.41509
AGPAT3	2.19587	2.31915	1.00636
AGPAT4	1.71781	1.05576	0.433945
AGPAT4-IT1	0.433945	3.85329	1.00636
AGPAT5	1.4023	0.433945	1.41509
AGPS	6.72829	4.70594	5.99668
AGR2	0.433945	0.433945	0.433945
AGR3	4.07541	0.433945	0.433945
AGRN	1.4023	2.0917	1.00636
AGRP	0.433945	0.433945	1.41509
AGT	0.997887	1.48888	0.433945
AGTPBP1	5.3493	4.92916	4.60751
AGTR1	1.97656	2.51558	0.433945
AGTR2	0.433945	0.433945	0.433945
AGTRAP	0.997887	1.05576	1.00636
AGXT	1.4023	1.05576	1.41509
AGXT2	1.97656	1.48888	1.99371
AHCTF1	5.74656	5.15226	5.20471
AHCTF1P1	4.89635	4.23422	4.35265
AHCY	2.96577	6.03134	3.20882
AHCYL1	2.55434	0.433945	1.99371
AHCYL2	7.77121	6.80723	7.91582
AHDC1	1.4023	1.05576	2.72558
AHI1	3.18662	1.82155	1.00636
AHI1-DT	0.433945	0.433945	0.433945
AHNAK	4.23243	3.85329	4.60751
AHNAK2	0.997887	2.98221	1.00636
AHR	1.97656	0.433945	1.00636
AHRR	1.4023	0.433945	1.41509
AHSA1	0.997887	3.22616	1.73321
AHSA2P	2.38621	1.05576	0.433945
AHSG	0.433945	0.433945	0.433945
AHSP	0.433945	1.48888	0.433945
AICDA	11.7515	11.3058	12.0228
AIDA	4.07541	3.61698	5.12535
AIF1	0.997887	0.433945	4.71983
AIF1L	4.01902	4.17731	4.71983
AIFM1	4.23243	3.61698	6.81428
AIFM2	0.997887	1.48888	0.433945
AIFM3	0.433945	1.05576	0.433945
AIG1	2.55434	4.44174	1.41509
AIM2	0.433945	0.433945	0.433945
AIMP1	6.73706	6.26775	3.79195
AIMP2	6.08543	5.29283	3.72175
AIP	0.433945	0.433945	1.73321
AIPL1	4.07541	4.05629	4.09937
AIRE	0.997887	1.05576	0.433945
AIRN	1.4023	1.48888	2.72558
AJAP1	0.997887	1.05576	1.99371
AJM1	2.19587	1.05576	0.433945
AJUBA	5.15368	4.05629	2.72558
AK1	0.433945	0.433945	1.99371
AK2	5.84714	6.50592	6.7363
AK3	3.18662	1.82155	1.00636
AK4	0.997887	0.433945	2.72558
AK5	3.83531	3.22616	2.21428
AK6	0.997887	1.48888	1.73321
AK7	7.43652	7.39264	8.0072
AK8	2.96577	3.70013	2.98734
AK9	3.3781	1.05576	1.99371
AKAIN1	1.97656	0.433945	0.433945
AKAP1	7.25314	6.56256	5.80627
AKAP10	4.6587	4.66513	5.70073
AKAP11	0.433945	2.31915	1.99371
AKAP12	6.8219	3.10933	6.79731
AKAP13	7.47894	7.30903	7.89604
AKAP14	0.433945	0.433945	1.41509
AKAP17A	0.433945	0.433945	0.433945
AKAP3	3.08041	1.82155	4.30543
AKAP4	1.71781	0.433945	0.433945
AKAP5	0.433945	1.05576	4.71983
AKAP6	4.6587	3.52875	2.21428
AKAP7	5.30282	5.26579	5.46321
AKAP8	2.84122	4.92916	2.98734
AKAP8L	0.433945	1.05576	1.73321
AKAP9	6.51042	4.85852	6.22954
AKIP1	0.997887	3.10933	1.41509
AKIRIN1	3.54712	6.44695	3.72175
AKIRIN2	6.19128	3.43476	1.00636
AKNA	2.7049	3.61698	4.82403
AKNAD1	2.55434	3.22616	1.00636
AKR1A1	4.46125	3.33423	3.92288
AKR1B1	0.433945	1.48888	0.433945
AKR1B10	0.997887	0.433945	1.99371
AKR1B15	1.4023	0.433945	1.41509
AKR1C1	1.4023	0.433945	0.433945
AKR1C2	1.71781	1.05576	1.00636
AKR1C3	0.433945	0.433945	0.433945
AKR1C4	2.19587	2.0917	2.98734
AKR1C6P	0.433945	0.433945	0.433945
AKR1C8	0.997887	0.433945	1.41509
AKR1D1	2.96577	1.82155	3.64795
AKR1E2	0.433945	0.433945	2.40556
AKR7A2	0.433945	1.48888	1.00636
AKR7A2P1	2.7049	1.05576	0.433945
AKR7A3	1.4023	2.68844	1.41509
AKR7L	5.2548	5.80588	5.0979
AKT1	1.97656	1.05576	2.86239
AKT1S1	1.97656	0.433945	0.433945
AKT2	0.433945	1.82155	3.10232
AKT3	5.3493	4.82186	5.04137
AKTIP	0.433945	0.433945	0.433945
ALAD	7.03592	6.28132	5.06991
ALAS1	0.433945	0.433945	1.00636
ALAS2	0.433945	1.05576	0.433945
ALB	0.433945	1.05576	0.433945
ALCAM	0.997887	0.433945	1.73321
ALDH16A1	1.97656	5.31937	1.41509
ALDH18A1	4.50296	2.68844	2.57443
ALDH1A1	5.56156	6.25406	5.8398
ALDH1A2	0.433945	0.433945	1.00636
ALDH1A3	1.97656	1.05576	1.41509
ALDH1A3-AS1	0.433945	0.433945	1.41509
ALDH1B1	3.08041	0.433945	1.41509
ALDH1L1	0.997887	0.433945	1.41509
ALDH1L1-AS1	1.4023	0.433945	0.433945
ALDH1L1-AS2	0.433945	0.433945	1.00636
ALDH1L2	8.40361	8.54982	8.9333
ALDH2	1.4023	4.62313	1.00636
ALDH3A1	0.433945	1.05576	1.41509
ALDH3A2	0.433945	1.48888	0.433945
ALDH3B1	0.997887	2.31915	0.433945
ALDH3B2	2.55434	0.433945	1.41509
ALDH4A1	2.55434	2.98221	1.00636
ALDH5A1	3.18662	6.56256	3.30799
ALDH6A1	6.34826	6.16905	7.16451
ALDH7A1	9.91016	9.80958	9.46483
ALDH8A1	3.83531	1.48888	2.21428
ALDH9A1	0.997887	2.31915	1.73321
ALDOA	6.13933	4.78424	2.98734
ALDOB	0.433945	1.05576	0.433945
ALDOC	0.433945	0.433945	0.433945
ALG1	2.7049	2.31915	2.21428
ALG10	0.433945	0.433945	2.40556
ALG10B	0.433945	1.05576	1.00636
ALG11	1.97656	1.05576	1.41509
ALG12	0.433945	1.48888	1.00636
ALG13	2.7049	1.05576	1.99371
ALG14	0.433945	0.433945	1.00636
ALG14-AS1	0.433945	0.433945	0.433945
ALG1L	0.997887	0.433945	0.433945
ALG1L2	0.997887	3.61698	1.00636
ALG1L9P	0.997887	2.84279	1.99371
ALG2	0.433945	1.05576	2.86239
ALG3	1.4023	2.98221	1.41509
ALG5	2.38621	1.82155	3.30799
ALG6	0.433945	0.433945	0.433945
ALG8	7.37607	5.49264	7.06169
ALG9	2.19587	3.22616	2.57443
ALK	5.65702	6.43487	5.58686
ALKAL1	0.433945	0.433945	0.433945
ALKAL2	0.997887	1.48888	0.433945
ALKBH1	9.13993	8.00473	7.37356
ALKBH2	0.433945	1.82155	0.433945
ALKBH3	0.433945	3.52875	2.21428
ALKBH3-AS1	0.433945	5.15226	2.98734
ALKBH4	0.433945	2.0917	0.433945
ALKBH5	0.433945	2.31915	0.433945
ALKBH6	0.433945	0.433945	0.433945
ALKBH7	0.433945	1.05576	1.00636
ALKBH8	0.997887	1.05576	0.433945
ALLC	3.3781	4.17731	2.21428
ALMS1	5.61959	4.70594	5.95138
ALMS1-IT1	0.433945	0.433945	1.73321
ALMS1P1	0.997887	0.433945	0.433945
ALOX12	0.433945	1.48888	1.00636
ALOX12-AS1	4.07541	2.84279	3.20882
ALOX12B	1.71781	1.05576	1.99371
ALOX12P2	0.433945	0.433945	1.73321
ALOX15	2.19587	1.48888	1.99371
ALOX15B	0.433945	1.82155	1.00636
ALOX15P1	0.997887	0.433945	0.433945
ALOX5	0.433945	0.433945	0.433945
ALOX5AP	1.71781	0.433945	1.00636
ALOXE3	0.433945	1.48888	1.99371
ALPG	0.433945	0.433945	2.21428
ALPI	0.433945	1.48888	1.73321
ALPK1	1.4023	0.433945	0.433945
ALPK2	5.58116	6.78836	6.70934
ALPK3	2.19587	1.82155	2.40556
ALPL	0.433945	2.31915	0.433945
ALPP	0.433945	1.48888	2.21428
ALS2	4.50296	4.66513	5.56697
ALS2CL	0.997887	1.05576	2.21428
ALX1	0.433945	1.48888	0.433945
ALX3	0.433945	0.433945	0.433945
ALX4	0.433945	1.82155	0.433945
ALYREF	1.71781	1.05576	0.433945
AMACR	0.433945	0.433945	0.433945
AMBN	0.433945	1.05576	1.73321
AMBP	0.433945	0.433945	1.00636
AMBRA1	8.50716	8.06871	7.81405
AMD1	0.433945	1.05576	0.433945
AMDHD1	9.01576	8.69878	8.15438
AMDHD2	0.997887	0.433945	0.433945
AMELX	0.433945	0.433945	0.433945
AMELY	0.433945	0.433945	0.433945
AMER1	0.433945	0.433945	1.41509
AMER2	0.997887	2.84279	2.98734
AMER3	1.4023	4.17731	2.72558
AMFR	1.97656	0.433945	1.73321
AMH	0.433945	1.82155	1.00636
AMHR2	0.433945	1.82155	1.00636
AMIGO1	2.19587	1.48888	3.40078
AMIGO2	0.433945	0.433945	0.433945
AMIGO3	0.433945	0.433945	1.99371
AMMECR1	1.4023	0.433945	0.433945
AMMECR1L	2.55434	2.0917	1.73321
AMN	0.433945	0.433945	1.41509
AMN1	3.62474	4.78424	4.56804
AMOT	4.73068	5.46912	1.41509
AMOTL1	0.997887	2.31915	1.00636
AMOTL2	0.433945	2.84279	2.21428
AMPD1	0.433945	0.433945	0.433945
AMPD2	2.38621	0.433945	1.73321
AMPD3	2.19587	1.05576	0.433945
AMPH	7.87413	7.64957	8.06859
AMT	5.10033	4.28897	3.48796
AMTN	4.83234	2.31915	3.10232
AMY1A	0.433945	2.0917	0.433945
AMY1B	0.433945	2.0917	0.433945
AMY1C	0.433945	2.51558	1.41509
AMY2A	0.433945	0.433945	1.00636
AMY2B	0.433945	1.48888	1.00636
AMZ1	0.997887	3.10933	2.98734
AMZ2	0.433945	0.433945	0.433945
AMZ2P1	0.433945	0.433945	2.57443
ANAPC1	7.01445	7.70598	8.07916
ANAPC10	6.05771	4.57988	4.4857
ANAPC11	1.4023	0.433945	1.41509
ANAPC13	2.38621	2.0917	2.72558
ANAPC15	0.433945	0.433945	0.433945
ANAPC16	2.19587	4.44174	4.68335
ANAPC1P1	5.78087	5.93164	5.64492
ANAPC1P2	0.433945	4.34171	5.73678
ANAPC1P4	2.7049	4.9965	5.73678
ANAPC2	1.4023	0.433945	0.433945
ANAPC4	0.433945	0.433945	0.433945
ANAPC5	3.28553	4.44174	3.8589
ANAPC7	5.39432	6.76923	4.52746
ANG	0.433945	0.433945	1.00636
ANGEL1	1.4023	4.39259	2.40556
ANGEL2	3.08041	2.51558	5.27992
ANGPT1	0.433945	1.48888	0.433945
ANGPT2	4.79925	5.06083	4.35265
ANGPT4	5.6005	6.95843	6.36238
ANGPTL1	0.433945	1.05576	0.433945
ANGPTL2	0.433945	1.48888	1.73321
ANGPTL3	0.433945	0.433945	0.433945
ANGPTL4	5.72909	5.26579	5.30415
ANGPTL5	2.7049	5.51577	1.73321
ANGPTL6	0.433945	1.05576	5.70073
ANGPTL7	1.97656	1.48888	0.433945
ANGPTL8	0.433945	0.433945	0.433945
ANHX	0.433945	1.05576	1.99371
ANK1	3.6984	2.0917	3.10232
ANK2	6.08543	4.9965	6.53607
ANK3	5.52153	5.29283	6.15158
ANKAR	2.84122	3.99175	2.72558
ANKDD1A	0.433945	0.433945	0.433945
ANKDD1B	4.76537	3.22616	5.85628
ANKEF1	0.433945	1.48888	0.433945
ANKFN1	3.96035	3.92418	6.62531
ANKFY1	5.74656	5.09196	6.65387
ANKH	1.4023	2.68844	1.00636
ANKHD1	1.97656	0.433945	0.433945
ANKHD1-EIF4EBP3	0.433945	0.433945	0.433945
ANKIB1	5.43798	6.67987	4.64593
ANKK1	0.997887	1.82155	2.98734
ANKLE1	3.62474	2.68844	2.57443
ANKLE2	1.97656	1.48888	1.00636
ANKMY1	1.97656	2.31915	1.99371
ANKMY2	5.27901	6.19795	5.12535
ANKRA2	1.4023	1.05576	1.41509
ANKRD1	3.54712	1.05576	2.57443
ANKRD10	8.70999	9.69136	8.5785
ANKRD11	3.76848	4.48927	7.65832
ANKRD12	6.74577	5.94874	7.52553
ANKRD13A	3.6984	1.82155	1.00636
ANKRD13B	0.997887	0.433945	1.99371
ANKRD13C	5.2548	4.44174	5.52636
ANKRD13D	2.19587	0.433945	1.99371
ANKRD16	2.38621	3.61698	3.30799
ANKRD17	8.9015	8.64733	8.76023
ANKRD18A	0.433945	1.05576	1.00636
ANKRD18B	0.997887	0.433945	1.00636
ANKRD18DP	0.433945	0.433945	1.73321
ANKRD19P	1.4023	2.0917	1.73321
ANKRD2	2.19587	0.433945	1.00636
ANKRD20A1	0.433945	0.433945	0.433945
ANKRD20A11P	0.433945	1.05576	1.00636
ANKRD20A12P	0.433945	0.433945	0.433945
ANKRD20A19P	0.433945	0.433945	1.00636
ANKRD20A2P	2.38621	2.0917	2.72558
ANKRD20A3P	3.3781	1.82155	2.40556
ANKRD20A4P	1.71781	2.31915	1.73321
ANKRD20A5P	1.97656	2.98221	2.86239
ANKRD20A8P	2.55434	0.433945	1.73321
ANKRD20A9P	6.7801	9.68627	8.16103
ANKRD22	3.83531	3.70013	4.09937
ANKRD23	4.28119	4.11807	2.86239
ANKRD24	2.55434	1.48888	2.86239
ANKRD26	7.14533	5.76784	7.38496
ANKRD26P1	2.96577	0.433945	3.72175
ANKRD26P3	1.71781	0.433945	1.41509
ANKRD27	5.04493	6.29476	5.44154
ANKRD28	7.48935	5.80588	5.01226
ANKRD29	2.19587	1.05576	5.04137
ANKRD30A	1.4023	1.48888	1.41509
ANKRD30B	3.76848	5.70883	5.75447
ANKRD30BL	0.997887	3.70013	2.21428
ANKRD30BP2	1.97656	1.05576	1.99371
ANKRD30BP3	0.433945	1.05576	1.00636
ANKRD31	6.41533	6.79782	5.32798
ANKRD33	0.433945	0.433945	0.433945
ANKRD33B	1.71781	2.51558	3.10232
ANKRD34A	0.997887	1.05576	1.73321
ANKRD34B	4.4183	5.98235	6.88022
ANKRD34C	2.19587	1.05576	1.00636
ANKRD34C-AS1	1.4023	0.433945	0.433945
ANKRD35	0.433945	3.33423	0.433945
ANKRD36	3.54712	3.52875	4.25661
ANKRD36B	3.28553	2.0917	3.40078
ANKRD36BP1	0.433945	1.05576	0.433945
ANKRD36BP2	0.997887	0.433945	1.73321
ANKRD36C	2.19587	1.05576	2.40556
ANKRD37	0.433945	0.433945	0.433945
ANKRD39	1.4023	1.82155	0.433945
ANKRD40	0.997887	2.98221	0.433945
ANKRD40CL	0.433945	1.05576	0.433945
ANKRD42	2.96577	1.82155	1.73321
ANKRD44	3.3781	2.51558	2.98734
ANKRD44-IT1	4.07541	3.43476	4.98254
ANKRD45	3.28553	5.12242	4.68335
ANKRD46	1.71781	2.51558	2.40556
ANKRD49	0.997887	0.433945	0.433945
ANKRD50	2.38621	0.433945	1.00636
ANKRD52	5.12725	5.06083	4.71983
ANKRD53	0.997887	0.433945	1.99371
ANKRD54	3.54712	6.92425	6.45184
ANKRD55	6.83012	6.47083	7.94693
ANKRD6	5.41632	2.68844	1.99371
ANKRD60	2.55434	2.51558	3.57017
ANKRD61	0.433945	1.48888	1.41509
ANKRD62	1.4023	2.0917	0.433945
ANKRD62P1-PARP4P3	1.4023	0.433945	0.433945
ANKRD63	0.433945	0.433945	0.433945
ANKRD65	0.997887	1.05576	0.433945
ANKRD66	0.997887	0.433945	0.433945
ANKRD7	5.3493	6.44695	7.78422
ANKRD9	1.4023	1.48888	0.433945
ANKS1A	0.997887	5.21014	3.10232
ANKS1B	6.12604	4.39259	6.06916
ANKS3	3.46508	4.89427	3.10232
ANKS4B	0.433945	0.433945	1.73321
ANKS6	3.76848	1.05576	1.00636
ANKUB1	0.997887	1.48888	2.21428
ANKZF1	0.433945	0.433945	1.00636
ANLN	8.70553	8.40554	8.45952
ANO1	4.4183	5.46912	3.10232
ANO10	5.41632	5.53854	7.06878
ANO2	2.19587	2.31915	2.40556
ANO3	8.3331	7.66517	7.62024
ANO4	4.01902	4.17731	3.8589
ANO5	3.83531	4.17731	4.68335
ANO6	4.01902	2.68844	3.20882
ANO7	2.84122	2.31915	3.40078
ANO7L1	3.54712	1.82155	1.00636
ANO8	2.19587	2.0917	2.40556
ANO9	1.4023	1.48888	1.41509
ANOS1	6.59963	6.7302	7.44066
ANP32A	0.433945	2.31915	1.41509
ANP32A-IT1	2.55434	2.84279	1.73321
ANP32AP1	0.433945	0.433945	1.00636
ANP32B	5.23018	4.48927	3.48796
ANP32C	0.433945	0.433945	0.433945
ANP32D	0.433945	0.433945	0.433945
ANP32E	5.48036	4.66513	4.04291
ANPEP	3.08041	1.48888	3.79195
ANTKMT	0.433945	1.05576	1.00636
ANTXR1	6.47941	6.85337	5.44154
ANTXR2	0.433945	5.02902	2.98734
ANTXRL	0.997887	1.48888	1.99371
ANTXRLP1	0.433945	0.433945	1.00636
ANXA1	4.69514	3.22616	5.20471
ANXA10	3.08041	5.46912	4.09937
ANXA11	1.4023	2.68844	1.73321
ANXA13	4.62131	5.23823	3.64795
ANXA2	0.433945	2.51558	0.433945
ANXA2P1	0.433945	0.433945	0.433945
ANXA2P2	0.433945	2.84279	1.41509
ANXA2P3	0.997887	0.433945	1.00636
ANXA2R	0.433945	0.433945	1.73321
ANXA2R-AS1	0.433945	0.433945	0.433945
ANXA2R-OT1	6.74577	4.11807	4.82403
ANXA3	1.71781	3.92418	4.98254
ANXA4	6.20398	5.89681	6.16487
ANXA5	0.433945	0.433945	1.00636
ANXA6	0.997887	1.48888	2.98734
ANXA7	4.12967	3.92418	3.20882
ANXA8	2.19587	0.433945	2.98734
ANXA8L1	0.433945	1.05576	1.41509
ANXA9	2.84122	2.0917	1.41509
AOAH	6.53073	6.26775	6.22954
AOAH-IT1	0.433945	0.433945	0.433945
AOC1	1.4023	1.82155	2.21428
AOC2	0.433945	0.433945	1.41509
AOC3	2.96577	0.433945	2.40556
AOC4P	2.19587	3.52875	2.98734
AOPEP	8.49171	8.81758	8.45952
AOX1	3.18662	5.93164	5.93596
AOX2P	0.433945	1.48888	2.72558
AP1AR	0.997887	0.433945	1.99371
AP1B1	5.86325	5.26579	5.37448
AP1B1P1	0.433945	1.48888	0.433945
AP1G1	2.55434	2.84279	3.20882
AP1G2	0.433945	1.48888	1.00636
AP1G2-AS1	0.997887	0.433945	0.433945
AP1M1	3.28553	1.48888	1.99371
AP1M2	7.05006	3.99175	5.30415
AP1S1	0.997887	1.05576	0.433945
AP1S2	0.433945	0.433945	0.433945
AP1S3	1.97656	1.82155	3.72175
AP2A1	1.4023	1.48888	1.73321
AP2A2	0.433945	2.31915	0.433945
AP2B1	5.61959	4.23422	7.09679
AP2M1	0.433945	3.22616	1.00636
AP2S1	5.2548	4.11807	5.32798
AP3B1	7.97761	7.96746	8.0072
AP3B2	0.997887	1.48888	1.99371
AP3D1	1.97656	1.05576	2.57443
AP3M1	7.03592	3.99175	5.54681
AP3M2	4.58293	2.98221	3.64795
AP3S1	0.997887	2.84279	1.73321
AP3S2	0.433945	0.433945	1.00636
AP4B1	6.31352	4.85852	6.24214
AP4B1-AS1	0.433945	0.433945	0.433945
AP4E1	7.04301	7.57443	7.29112
AP4M1	0.433945	1.05576	4.7554
AP4S1	10.4915	10.5175	10.7786
AP5B1	2.38621	0.433945	2.72558
AP5M1	0.433945	0.433945	0.433945
AP5S1	2.55434	2.0917	0.433945
AP5Z1	0.433945	2.51558	2.21428
APAF1	7.07101	5.31937	7.97738
APBA1	0.997887	7.29572	1.73321
APBA2	0.997887	1.48888	0.433945
APBA3	1.4023	2.31915	3.8589
APBB1	6.51042	6.85337	6.65387
APBB1IP	6.26586	4.23422	4.4427
APBB2	5.37198	5.53854	4.04291
APBB3	0.433945	1.05576	0.433945
APC	3.28553	3.22616	4.4427
APC2	1.4023	1.82155	1.73321
APCDD1	3.54712	1.05576	1.00636
APCDD1L	8.87196	10.9447	8.79483
APCDD1L-DT	0.433945	1.05576	1.41509
APCS	0.433945	0.433945	0.433945
APEH	1.71781	0.433945	1.73321
APELA	0.433945	0.433945	1.00636
APEX1	0.433945	0.433945	0.433945
APEX2	1.97656	1.05576	1.00636
APH1A	0.433945	0.433945	2.86239
APH1B	0.433945	1.82155	0.433945
API5	0.433945	1.82155	1.73321
APIP	0.433945	0.433945	0.433945
APLF	2.84122	2.84279	4.52746
APLN	3.18662	0.433945	1.00636
APLNR	0.433945	0.433945	1.73321
APLP1	0.997887	1.48888	0.433945
APLP2	1.4023	0.433945	1.00636
APMAP	0.433945	0.433945	0.433945
APOA1	0.433945	1.48888	0.433945
APOA1-AS	0.433945	0.433945	0.433945
APOA2	0.433945	0.433945	5.78921
APOA4	0.997887	0.433945	0.433945
APOA5	0.997887	0.433945	1.00636
APOB	0.997887	1.48888	1.73321
APOBEC1	3.83531	4.96322	4.68335
APOBEC2	1.71781	8.17427	1.00636
APOBEC3A	0.433945	0.433945	0.433945
APOBEC3AP1	0.433945	0.433945	1.00636
APOBEC3B	0.997887	0.433945	1.00636
APOBEC3B-AS1	0.997887	0.433945	0.433945
APOBEC3C	4.6587	7.35465	1.73321
APOBEC3D	0.433945	2.68844	1.41509
APOBEC3F	0.997887	5.89681	3.20882
APOBEC3G	1.4023	2.51558	1.73321
APOBEC3H	0.997887	0.433945	0.433945
APOBEC4	0.433945	0.433945	0.433945
APOBR	0.433945	0.433945	0.433945
APOC1	3.08041	6.32126	5.56697
APOC1P1	0.433945	2.84279	2.86239
APOC2	0.433945	0.433945	0.433945
APOC3	0.997887	0.433945	0.433945
APOC4	0.433945	0.433945	0.433945
APOC4-APOC2	0.433945	0.433945	0.433945
APOD	1.97656	1.05576	2.57443
APOE	1.97656	0.433945	0.433945
APOF	7.07101	3.77874	5.0979
APOH	5.54168	7.00823	6.49457
APOL1	2.19587	1.05576	0.433945
APOL2	2.55434	1.48888	1.00636
APOL3	0.997887	4.23422	3.64795
APOL4	0.997887	1.82155	1.00636
APOL5	1.4023	2.68844	2.21428
APOL6	2.38621	2.31915	2.21428
APOLD1	5.23018	2.31915	2.98734
APOM	0.433945	0.433945	0.433945
APOO	4.69514	4.34171	4.04291
APOOL	10.7628	10.2721	11.4486
APOOP5	0.433945	0.433945	0.433945
APP	7.85815	8.28615	6.98883
APPBP2	5.17963	5.06083	6.42999
APPL1	4.98732	3.99175	3.57017
APPL2	2.55434	4.05629	2.21428
APRG1	2.38621	1.05576	1.00636
APRT	0.433945	0.433945	0.433945
APTR	8.66017	7.75055	7.95077
APTX	6.12604	5.06083	5.54681
AQP1	0.433945	1.48888	0.433945
AQP10	0.997887	0.433945	0.433945
AQP11	0.997887	1.05576	0.433945
AQP12A	0.433945	0.433945	0.433945
AQP12B	0.997887	2.0917	1.41509
AQP2	2.7049	1.48888	1.99371
AQP3	3.08041	0.433945	0.433945
AQP4	0.433945	0.433945	0.433945
AQP4-AS1	0.433945	0.433945	0.433945
AQP5	0.433945	1.48888	1.00636
AQP5-AS1	0.997887	1.05576	0.433945
AQP6	0.433945	1.48888	0.433945
AQP7	0.997887	1.05576	2.21428
AQP7B	2.96577	2.98221	2.40556
AQP7P1	2.96577	3.33423	2.98734
AQP7P3	0.997887	0.433945	0.433945
AQP8	0.433945	0.433945	1.41509
AQP9	0.997887	0.433945	1.41509
AQR	4.89635	3.92418	2.40556
AR	1.4023	1.48888	1.41509
ARAF	0.997887	1.48888	1.00636
ARAP1	2.55434	2.31915	1.73321
ARAP2	1.4023	1.82155	1.00636
ARAP3	0.433945	0.433945	0.433945
ARC	0.997887	1.05576	1.41509
ARCN1	4.07541	6.74984	4.82403
AREG	1.71781	0.433945	0.433945
AREL1	6.00062	7.30239	8.39048
ARF1	0.997887	1.05576	0.433945
ARF3	2.96577	2.84279	1.73321
ARF4	6.42621	6.26775	6.32734
ARF5	0.997887	0.433945	0.433945
ARF6	4.46125	2.98221	0.433945
ARFGAP1	0.997887	1.05576	0.433945
ARFGAP2	1.97656	2.31915	3.98414
ARFGAP3	6.40436	5.72877	4.9522
ARFGEF1	6.46893	5.34543	5.68237
ARFGEF1-DT	0.433945	0.433945	1.73321
ARFGEF2	10.5216	9.35535	6.90419
ARFGEF3	9.78366	9.14701	9.99128
ARFIP1	2.96577	1.82155	4.4427
ARFIP2	2.55434	0.433945	0.433945
ARFRP1	0.433945	0.433945	0.433945
ARG1	0.433945	0.433945	1.73321
ARG2	5.41632	3.92418	6.20402
ARGFX	6.6654	6.24024	4.15371
ARGFXP2	7.30711	6.32126	6.27927
ARGLU1	0.433945	1.05576	0.433945
ARHGAP1	3.3781	2.0917	2.40556
ARHGAP10	7.38725	8.15598	6.54627
ARHGAP11A	2.7049	1.82155	0.433945
ARHGAP11A-DT	6.24142	6.47083	6.29144
ARHGAP11B	0.433945	0.433945	0.433945
ARHGAP11B-DT	0.433945	0.433945	0.433945
ARHGAP12	0.433945	1.05576	1.73321
ARHGAP15	2.84122	5.18149	5.41953
ARHGAP17	7.77972	8.37739	7.49954
ARHGAP18	3.08041	1.05576	1.41509
ARHGAP19	9.21243	8.45126	8.50464
ARHGAP19-SLIT1	0.433945	0.433945	0.433945
ARHGAP20	0.433945	2.51558	1.41509
ARHGAP21	7.80077	7.07205	7.71815
ARHGAP22	3.08041	3.85329	3.40078
ARHGAP23	0.433945	1.05576	1.00636
ARHGAP24	7.5503	9.28807	7.92757
ARHGAP25	4.62131	4.96322	4.7554
ARHGAP26	8.04269	8.3194	7.27282
ARHGAP26-AS1	2.19587	2.0917	2.40556
ARHGAP26-IT1	0.433945	0.433945	1.73321
ARHGAP27	1.4023	0.433945	0.433945
ARHGAP27P1	0.997887	2.31915	1.00636
ARHGAP27P2	0.433945	2.31915	1.99371
ARHGAP28	5.67538	1.82155	1.00636
ARHGAP29	7.99598	7.35465	7.96983
ARHGAP30	1.4023	0.433945	3.98414
ARHGAP31	0.433945	1.82155	1.41509
ARHGAP31-AS1	0.433945	0.433945	0.433945
ARHGAP32	7.1907	5.49264	5.88868
ARHGAP33	0.433945	1.48888	0.433945
ARHGAP35	5.92592	4.78424	4.68335
ARHGAP36	1.97656	0.433945	1.00636
ARHGAP39	1.97656	0.433945	1.41509
ARHGAP4	1.71781	1.82155	1.00636
ARHGAP40	1.4023	1.82155	1.41509
ARHGAP42	4.5435	4.11807	5.73678
ARHGAP44	6.97794	6.10946	7.2165
ARHGAP44-AS1	0.433945	0.433945	1.73321
ARHGAP45	0.997887	1.48888	1.99371
ARHGAP5	0.997887	0.433945	0.433945
ARHGAP5-AS1	0.433945	0.433945	0.433945
ARHGAP6	2.55434	1.48888	1.99371
ARHGAP8	0.433945	0.433945	0.433945
ARHGAP9	0.433945	0.433945	2.21428
ARHGDIA	0.433945	0.433945	0.433945
ARHGDIB	0.433945	1.48888	0.433945
ARHGDIG	0.433945	1.05576	1.00636
ARHGEF1	3.18662	9.13024	1.73321
ARHGEF10	0.433945	0.433945	0.433945
ARHGEF10L	2.38621	1.82155	2.21428
ARHGEF11	4.12967	2.51558	2.86239
ARHGEF12	4.23243	4.11807	4.71983
ARHGEF15	2.19587	2.31915	7.66769
ARHGEF16	0.433945	1.05576	1.41509
ARHGEF17	1.4023	2.68844	2.57443
ARHGEF18	5.54168	4.62313	4.7554
ARHGEF19	2.38621	0.433945	1.41509
ARHGEF2	4.01902	5.09196	3.92288
ARHGEF25	0.433945	0.433945	2.57443
ARHGEF26	2.38621	1.05576	1.73321
ARHGEF26-AS1	0.433945	0.433945	0.433945
ARHGEF28	4.6587	4.48927	3.8589
ARHGEF3	5.48036	4.85852	1.41509
ARHGEF3-AS1	3.46508	2.31915	0.433945
ARHGEF33	1.71781	0.433945	0.433945
ARHGEF34P	0.997887	1.48888	0.433945
ARHGEF35	1.4023	0.433945	0.433945
ARHGEF35-AS1	2.19587	0.433945	1.00636
ARHGEF37	3.83531	3.22616	1.99371
ARHGEF38	0.997887	3.10933	1.99371
ARHGEF38-IT1	0.433945	0.433945	0.433945
ARHGEF39	0.433945	0.433945	0.433945
ARHGEF4	2.96577	0.433945	1.73321
ARHGEF40	0.997887	1.05576	2.86239
ARHGEF5	1.97656	2.68844	0.433945
ARHGEF6	2.84122	3.10933	4.82403
ARHGEF7	3.3781	3.43476	2.98734
ARHGEF7-AS1	0.433945	0.433945	0.433945
ARHGEF9	0.433945	0.433945	3.72175
ARHGEF9-IT1	0.433945	0.433945	0.433945
ARID1A	9.35021	8.66296	7.29717
ARID1B	7.48416	6.16905	5.56697
ARID2	4.12967	4.05629	4.25661
ARID3A	6.86252	6.89808	5.41953
ARID3B	5.15368	4.96322	4.82403
ARID3C	1.4023	1.05576	0.433945
ARID4A	8.19041	7.50096	9.28936
ARID4B	6.83012	6.59551	7.02572
ARID5A	0.433945	2.31915	2.72558
ARID5B	11.5922	11.8634	11.9288
ARIH1	1.97656	2.31915	0.433945
ARIH2	8.55008	7.28229	6.91996
ARIH2OS	1.97656	0.433945	0.433945
ARL1	1.4023	3.10933	2.86239
ARL10	1.71781	2.0917	1.41509
ARL11	2.7049	0.433945	0.433945
ARL13A	2.55434	1.48888	1.00636
ARL13B	8.68756	8.13745	7.87193
ARL14	0.433945	0.433945	0.433945
ARL14EP	8.74952	7.03249	7.58607
ARL14EPL	0.433945	0.433945	0.433945
ARL15	3.96035	1.82155	2.21428
ARL16	1.97656	0.433945	1.73321
ARL17A	4.98732	3.43476	3.40078
ARL17B	1.97656	1.82155	1.00636
ARL2	0.433945	0.433945	0.433945
ARL2-SNX15	0.997887	3.22616	0.433945
ARL2BP	1.71781	1.82155	0.433945
ARL3	3.96035	3.77874	3.57017
ARL4A	0.433945	0.433945	3.92288
ARL4C	0.997887	0.433945	0.433945
ARL4D	0.433945	0.433945	0.433945
ARL5A	0.433945	0.433945	0.433945
ARL5B	5.81439	5.15226	5.75447
ARL5C	7.11874	5.51577	6.60595
ARL6	0.433945	0.433945	1.41509
ARL6IP1	1.97656	2.98221	2.98734
ARL6IP4	1.4023	1.05576	0.433945
ARL6IP5	0.433945	1.05576	0.433945
ARL6IP6	0.433945	0.433945	0.433945
ARL8A	1.4023	1.05576	0.433945
ARL8B	3.54712	1.82155	3.98414
ARL9	0.997887	1.05576	0.433945
ARLNC1	4.69514	3.33423	4.04291
ARMC1	3.89918	3.52875	3.20882
ARMC10	0.997887	2.98221	3.10232
ARMC12	0.433945	0.433945	0.433945
ARMC2	4.12967	3.33423	2.57443
ARMC2-AS1	1.4023	2.0917	2.72558
ARMC3	2.55434	3.43476	0.433945
ARMC5	0.997887	0.433945	1.41509
ARMC6	2.38621	2.31915	0.433945
ARMC7	3.08041	0.433945	2.21428
ARMC8	3.08041	3.33423	2.86239
ARMC9	6.76304	6.93288	7.2418
ARMCX1	0.433945	0.433945	1.00636
ARMCX2	0.433945	0.433945	1.41509
ARMCX3	0.433945	0.433945	0.433945
ARMCX4	2.7049	2.68844	5.04137
ARMCX5	2.38621	0.433945	0.433945
ARMCX5-GPRASP2	0.433945	0.433945	0.433945
ARMCX6	1.4023	0.433945	1.41509
ARMH1	2.96577	4.57988	3.48796
ARMH2	0.433945	0.433945	0.433945
ARMH3	7.28337	5.6473	7.39628
ARMH4	2.7049	4.17731	3.30799
ARMS2	0.433945	0.433945	0.433945
ARMT1	0.433945	1.48888	0.433945
ARNT	7.56514	7.88545	6.77148
ARNT2	3.28553	2.98221	1.99371
ARNTL	0.433945	1.05576	1.00636
ARNTL2	3.96035	2.51558	0.433945
ARNTL2-AS1	0.433945	0.433945	0.433945
ARPC1A	6.73706	5.29283	6.69109
ARPC1B	3.18662	4.92916	4.39838
ARPC2	0.433945	4.17731	1.99371
ARPC3	6.94049	6.83509	7.26049
ARPC4	0.433945	0.433945	1.41509
ARPC4-TTLL3	0.433945	0.433945	0.433945
ARPC5	0.433945	0.433945	0.433945
ARPC5L	1.97656	3.43476	4.71983
ARPIN	2.55434	0.433945	1.41509
ARPIN-AP3S2	0.433945	0.433945	0.433945
ARPP19	0.433945	0.433945	1.00636
ARPP21	0.433945	0.433945	1.00636
ARR3	0.997887	0.433945	1.00636
ARRB1	5.0729	5.34543	3.48796
ARRB2	0.997887	0.433945	0.433945
ARRDC1	0.997887	2.0917	2.21428
ARRDC1-AS1	2.19587	2.31915	0.433945
ARRDC2	4.28119	2.84279	0.433945
ARRDC3	6.05771	5.39619	3.79195
ARRDC3-AS1	0.433945	0.433945	1.41509
ARRDC4	0.433945	0.433945	0.433945
ARRDC5	6.72829	6.51743	4.82403
ARSA	0.433945	0.433945	0.433945
ARSB	1.97656	5.02902	5.04137
ARSD	9.00673	8.81526	9.95253
ARSF	0.997887	0.433945	0.433945
ARSG	8.51228	8.06087	9.11031
ARSH	6.0991	5.23823	5.41953
ARSI	0.433945	0.433945	1.41509
ARSJ	0.997887	1.05576	1.00636
ARSK	0.433945	0.433945	0.433945
ARSL	9.39797	9.07873	8.61285
ART1	5.32625	1.05576	1.00636
ART3	6.28989	3.22616	6.31548
ART4	0.433945	0.433945	1.00636
ART5	1.4023	0.433945	1.41509
ARTN	1.4023	1.05576	0.433945
ARV1	3.89918	2.0917	2.57443
ARVCF	0.433945	1.82155	2.72558
ARX	0.433945	0.433945	0.433945
AS3MT	0.997887	0.433945	0.433945
ASAH1	2.96577	2.51558	2.40556
ASAH1-AS1	0.433945	0.433945	0.433945
ASAH2	4.76537	3.52875	2.72558
ASAH2B	0.433945	0.433945	0.433945
ASAP1	8.73427	8.59397	9.63205
ASAP1-IT1	0.433945	0.433945	0.433945
ASAP1-IT2	9.02116	9.44546	10.3201
ASAP2	2.55434	7.81259	1.41509
ASAP3	3.76848	4.92916	4.35265
ASB1	2.19587	3.70013	2.57443
ASB10	1.97656	0.433945	1.41509
ASB11	2.19587	3.52875	1.73321
ASB12	0.433945	0.433945	0.433945
ASB13	2.7049	1.82155	1.00636
ASB14	5.43798	4.28897	5.85628
ASB15	10.9446	11.4531	11.69
ASB15-AS1	0.433945	1.05576	3.64795
ASB16	3.96035	2.0917	2.21428
ASB16-AS1	0.433945	0.433945	0.433945
ASB17	0.433945	0.433945	1.41509
ASB18	1.4023	1.82155	0.433945
ASB2	1.97656	1.48888	2.21428
ASB3	1.97656	0.433945	5.46321
ASB4	2.19587	1.48888	2.86239
ASB5	5.95627	5.18149	1.99371
ASB6	0.433945	0.433945	1.00636
ASB7	4.92731	5.39619	5.85628
ASB8	6.65618	7.74566	5.56697
ASB9	0.433945	1.05576	0.433945
ASB9P1	0.433945	0.433945	1.41509
ASCC1	5.63843	6.87142	7.08285
ASCC2	6.80533	8.09967	3.57017
ASCC3	4.73068	3.77874	4.60751
ASCL1	0.433945	0.433945	0.433945
ASCL2	0.997887	1.82155	1.00636
ASCL3	0.433945	0.433945	1.00636
ASCL4	0.433945	0.433945	0.433945
ASCL5	0.433945	0.433945	1.00636
ASF1A	0.433945	0.433945	1.00636
ASF1B	4.32835	5.34543	5.96664
ASGR1	0.433945	2.31915	0.433945
ASGR2	2.38621	1.82155	1.00636
ASH1L	5.83086	5.56096	7.06878
ASH1L-AS1	0.433945	1.05576	0.433945
ASH2L	6.89421	5.86112	5.17874
ASIC1	1.4023	1.48888	1.00636
ASIC2	0.997887	1.48888	2.21428
ASIC3	0.433945	0.433945	1.00636
ASIC4	3.62474	3.10933	4.98254
ASIC5	0.997887	0.433945	0.433945
ASIP	5.20513	4.9965	4.30543
ASL	0.997887	1.48888	1.41509
ASMT	0.433945	2.0917	1.41509
ASMTL	0.433945	1.48888	0.433945
ASMTL-AS1	1.71781	0.433945	1.41509
ASNS	2.96577	2.31915	4.09937
ASNSD1	0.433945	0.433945	1.00636
ASPA	1.97656	0.433945	1.00636
ASPDH	0.997887	1.48888	1.99371
ASPG	1.71781	1.05576	1.00636
ASPH	0.997887	1.48888	1.99371
ASPHD1	3.89918	4.78424	4.79013
ASPHD2	0.433945	0.433945	1.00636
ASPM	6.00062	5.96564	7.25429
ASPN	0.433945	0.433945	0.433945
ASPRV1	1.4023	1.05576	2.57443
ASPSCR1	0.433945	0.433945	1.73321
ASRGL1	3.08041	4.17731	2.57443
ASS1	1.4023	1.82155	2.21428
ASTE1	7.20341	6.7302	6.42999
ASTL	2.19587	1.05576	1.00636
ASTN1	2.96577	3.33423	1.00636
ASTN2	7.11874	8.24866	6.70024
ASTN2-AS1	0.997887	1.82155	1.41509
ASXL1	4.92731	4.11807	6.42999
ASXL2	5.81439	4.23422	6.0406
ASXL3	1.97656	1.48888	1.99371
ASZ1	0.997887	0.433945	1.00636
ATAD1	2.7049	3.22616	4.98254
ATAD2	7.39281	6.21218	7.57117
ATAD2B	2.84122	2.68844	4.4427
ATAD3A	1.97656	2.98221	2.57443
ATAD3B	3.3781	1.82155	2.57443
ATAD3C	4.37403	2.31915	3.10232
ATAD5	6.04365	3.22616	4.04291
ATAT1	0.433945	0.433945	0.433945
ATCAY	3.62474	1.82155	2.57443
ATE1	9.0912	9.06311	8.41849
ATE1-AS1	3.3781	1.82155	0.433945
ATF1	2.55434	0.433945	4.04291
ATF2	3.62474	2.31915	3.8589
ATF3	0.433945	0.433945	0.433945
ATF4	0.433945	1.05576	0.433945
ATF5	0.433945	0.433945	1.00636
ATF6	7.604	5.87908	7.66769
ATF6-DT	0.433945	1.05576	1.00636
ATF6B	1.4023	1.05576	1.00636
ATF7	4.5435	4.66513	4.04291
ATF7IP	13.2531	13.5869	13.9406
ATF7IP2	0.997887	1.05576	1.73321
ATG10	0.997887	1.82155	1.73321
ATG101	0.433945	0.433945	0.433945
ATG12	5.27901	4.82186	5.48457
ATG13	5.81439	7.23428	7.04741
ATG14	1.71781	3.33423	4.60751
ATG16L1	2.55434	4.85852	2.57443
ATG16L2	0.433945	1.48888	1.99371
ATG2A	0.997887	2.31915	2.86239
ATG2B	0.433945	0.433945	1.99371
ATG3	1.97656	0.433945	0.433945
ATG4A	3.08041	1.05576	0.433945
ATG4B	6.00062	4.85852	5.48457
ATG4C	2.84122	3.99175	2.72558
ATG4D	0.433945	2.0917	1.41509
ATG5	1.4023	0.433945	0.433945
ATG7	6.43701	6.33434	6.84763
ATG9A	2.84122	0.433945	1.99371
ATG9B	0.433945	1.48888	1.73321
ATIC	1.4023	0.433945	2.86239
ATL1	2.55434	2.31915	2.21428
ATL2	1.4023	0.433945	2.40556
ATL3	5.83086	7.33528	6.06916
ATM	6.85449	6.07872	7.1037
ATMIN	3.6984	4.05629	0.433945
ATN1	1.71781	0.433945	1.00636
ATOH1	0.433945	0.433945	0.433945
ATOH7	1.4023	0.433945	0.433945
ATOH8	3.08041	2.51558	3.20882
ATOX1	5.04493	2.31915	1.41509
ATP10A	2.38621	2.0917	1.41509
ATP10B	1.97656	1.48888	6.19109
ATP10D	0.997887	0.433945	1.41509
ATP11A	2.96577	1.82155	3.64795
ATP11A-AS1	0.433945	1.05576	1.00636
ATP11AUN	0.433945	1.05576	0.433945
ATP11B	4.73068	6.22628	5.8398
ATP11C	6.5705	7.52397	7.92366
ATP12A	3.46508	1.48888	2.98734
ATP13A1	1.97656	2.51558	3.30799
ATP13A2	0.433945	1.48888	1.41509
ATP13A3	8.81514	7.89871	9.25249
ATP13A3-DT	0.433945	0.433945	1.73321
ATP13A4	7.68776	7.83575	8.85552
ATP13A4-AS1	0.433945	0.433945	0.433945
ATP13A5	1.4023	1.82155	1.41509
ATP13A5-AS1	0.433945	0.433945	0.433945
ATP1A1	0.433945	2.51558	2.21428
ATP1A1-AS1	0.433945	0.433945	0.433945
ATP1A2	3.6984	0.433945	2.40556
ATP1A3	0.997887	0.433945	3.10232
ATP1A4	4.12967	1.82155	3.48796
ATP1B1	8.18401	7.45382	8.04363
ATP1B2	3.76848	2.98221	2.21428
ATP1B3	0.433945	2.68844	0.433945
ATP1B4	0.433945	0.433945	1.00636
ATP23	5.39432	5.37103	4.71983
ATP2A1	3.46508	2.68844	0.433945
ATP2A1-AS1	0.433945	0.433945	0.433945
ATP2A2	1.4023	3.33423	2.72558
ATP2A3	4.4183	4.17731	2.86239
ATP2B1	2.19587	1.82155	2.86239
ATP2B1-AS1	0.433945	0.433945	0.433945
ATP2B2	2.84122	2.0917	1.73321
ATP2B2-IT2	0.433945	0.433945	0.433945
ATP2B3	3.3781	1.05576	0.433945
ATP2B4	9.54248	8.32268	7.77125
ATP2C1	4.89635	5.34543	4.52746
ATP2C2	3.76848	3.77874	3.40078
ATP4A	1.4023	2.0917	2.98734
ATP4B	0.433945	0.433945	0.433945
ATP5F1A	1.4023	1.05576	0.433945
ATP5F1B	0.433945	1.05576	0.433945
ATP5F1C	2.55434	3.77874	4.64593
ATP5F1D	0.433945	1.48888	0.433945
ATP5F1E	0.433945	1.05576	0.433945
ATP5F1EP2	0.433945	0.433945	0.433945
ATP5IF1	7.15844	4.92916	7.46235
ATP5MC1	5.76382	2.31915	4.60751
ATP5MC2	1.97656	2.0917	4.09937
ATP5MC3	0.433945	1.05576	0.433945
ATP5ME	0.433945	0.433945	0.433945
ATP5MF	0.433945	0.433945	1.00636
ATP5MF-PTCD1	0.433945	0.433945	0.433945
ATP5MG	4.01902	1.82155	5.01226
ATP5MGL	0.433945	0.433945	0.433945
ATP5MJ	5.86325	8.65256	5.64492
ATP5MK	0.433945	1.05576	1.99371
ATP5PB	0.997887	0.433945	0.433945
ATP5PD	0.433945	1.05576	1.99371
ATP5PF	0.433945	2.84279	0.433945
ATP5PO	4.4183	4.70594	0.433945
ATP6	3.18662	3.10933	2.40556
ATP6AP1	0.433945	1.05576	1.99371
ATP6AP1-DT	1.4023	1.48888	1.41509
ATP6AP1L	4.5435	5.12242	4.79013
ATP6AP2	0.433945	1.48888	1.41509
ATP6V0A1	4.6587	2.98221	3.30799
ATP6V0A2	4.8647	4.23422	4.98254
ATP6V0A4	6.71947	5.31937	5.12535
ATP6V0B	1.71781	0.433945	1.00636
ATP6V0C	0.433945	1.05576	0.433945
ATP6V0CP3	0.433945	0.433945	0.433945
ATP6V0D1	0.997887	0.433945	1.41509
ATP6V0D2	5.67538	5.68861	4.4857
ATP6V0E1	0.433945	0.433945	1.73321
ATP6V0E2	0.997887	1.82155	0.433945
ATP6V0E2-AS1	2.7049	1.05576	0.433945
ATP6V1A	7.37045	5.15226	6.72737
ATP6V1B1	8.7943	9.00093	9.14258
ATP6V1B1-AS1	0.997887	0.433945	1.00636
ATP6V1B2	0.433945	2.31915	0.433945
ATP6V1C1	3.83531	4.9965	6.46264
ATP6V1C2	5.91051	4.34171	3.30799
ATP6V1D	0.433945	0.433945	2.57443
ATP6V1E1	2.7049	1.82155	2.57443
ATP6V1E2	2.19587	0.433945	0.433945
ATP6V1F	0.997887	0.433945	1.99371		ATP6V1F is 1 of 4 gene commonly expressed in lung macrophages, see Human Protein Atlas https://www.proteinatlas.org/humanproteome/tissue+cell+type/Macrophages)
ATP6V1FNB	1.4023	1.05576	1.41509
ATP6V1G1	0.433945	0.433945	0.433945
ATP6V1G2	0.433945	0.433945	0.433945
ATP6V1G2-DDX39B	0.433945	0.433945	0.433945
ATP6V1G3	0.433945	0.433945	0.433945
ATP6V1H	0.433945	1.48888	2.98734
ATP7A	8.05676	7.42966	8.41572
ATP7B	3.46508	3.43476	2.72558
ATP8	0.997887	1.82155	1.41509
ATP8A1	6.89421	6.41038	7.66301
ATP8A2	1.97656	2.68844	2.72558
ATP8B1	7.65113	7.52966	7.81827
ATP8B1-AS1	3.46508	5.06083	6.13816
ATP8B2	2.7049	0.433945	1.41509
ATP8B3	1.71781	1.82155	1.99371
ATP8B4	5.76382	2.84279	4.30543
ATP8B5P	9.0566	8.62356	7.93534
ATP9A	6.15249	6.94996	7.27282
ATP9B	2.55434	1.82155	2.21428
ATPAF1	2.38621	2.98221	0.433945
ATPAF2	7.8781	8.33899	8.81183
ATPSCKMT	2.38621	0.433945	1.00636
ATR	7.98866	6.13956	6.78875
ATRAID	0.433945	0.433945	0.433945
ATRIP	3.28553	3.10933	1.41509
ATRN	6.65618	5.91433	5.62582
ATRNL1	4.98732	4.62313	5.44154
ATRX	10.1886	9.42422	9.6675
ATXN1	4.12967	3.43476	3.8589
ATXN1-AS1	0.433945	1.48888	0.433945
ATXN10	0.997887	2.0917	1.73321
ATXN1L	5.23018	2.68844	1.73321
ATXN2	7.33047	6.75957	8.11384
ATXN2L	2.96577	2.0917	1.00636
ATXN3	5.81439	5.87908	5.60647
ATXN3L	0.997887	0.433945	0.433945
ATXN7	9.31405	10.7681	10.064
ATXN7L1	8.49688	8.19233	7.62985
ATXN7L2	0.433945	1.05576	0.433945
ATXN7L3	0.997887	2.0917	4.04291
ATXN7L3B	2.38621	1.48888	0.433945
ATXN8OS	0.433945	0.433945	0.433945
AUH	0.433945	2.68844	0.433945
AUNIP	3.62474	2.98221	3.40078
AUP1	0.433945	0.433945	0.433945
AURKA	1.71781	0.433945	1.00636
AURKAIP1	1.4023	0.433945	0.433945
AURKAP1	1.71781	0.433945	0.433945
AURKB	0.433945	2.31915	0.433945
AURKC	1.4023	1.48888	1.73321
AUTS2	4.76537	5.53854	4.64593
AVEN	2.7049	3.85329	2.72558
AVIL	8.71222	8.90999	9.39182
AVL9	5.78087	5.53854	4.92121
AVP	0.433945	1.48888	1.41509
AVPI1	6.13933	3.52875	1.00636
AVPR1A	0.433945	0.433945	0.433945
AVPR1B	0.997887	0.433945	1.00636
AVPR2	2.19587	0.433945	1.41509
AWAT1	1.4023	0.433945	1.00636
AWAT2	1.4023	0.433945	0.433945
AXDND1	8.2771	8.73126	8.47827
AXIN1	3.3781	3.22616	1.41509
AXIN2	2.96577	1.48888	1.41509
AXL	6.37096	6.97522	5.99668
AZGP1	4.95763	6.07872	0.433945
AZGP1P1	1.4023	1.05576	0.433945
AZI2	1.4023	1.05576	0.433945
AZIN1	6.22905	5.46912	2.21428
AZIN2	1.71781	1.05576	1.41509
AZU1	0.433945	0.433945	0.433945
B2M	1.4023	1.05576	1.00636
B3GALNT1	0.433945	1.05576	1.00636
B3GALNT2	8.25591	6.44695	7.58607
B3GALT1	0.433945	0.433945	0.433945
B3GALT2	0.433945	0.433945	0.433945
B3GALT4	1.4023	0.433945	0.433945
B3GALT5	0.997887	1.48888	1.99371
B3GALT5-AS1	0.433945	1.05576	1.41509
B3GALT6	0.433945	1.05576	1.00636
B3GALT9	0.433945	0.433945	0.433945
B3GAT1	1.71781	2.68844	0.433945
B3GAT1-DT	1.71781	2.0917	1.00636
B3GAT2	0.433945	1.05576	1.00636
B3GAT3	5.76382	5.44522	3.72175
B3GLCT	8.28907	8.44825	7.38496
B3GNT2	0.433945	0.433945	0.433945
B3GNT3	4.01902	2.68844	3.20882
B3GNT4	0.997887	0.433945	2.86239
B3GNT5	1.4023	0.433945	2.21428
B3GNT6	0.433945	0.433945	0.433945
B3GNT7	4.18196	3.33423	6.25462
B3GNT8	0.433945	0.433945	1.00636
B3GNT9	2.38621	0.433945	3.8589
B3GNTL1	0.997887	1.05576	1.41509
B4GALNT1	0.433945	0.433945	1.73321
B4GALNT2	1.71781	0.433945	4.09937
B4GALNT3	1.71781	0.433945	1.41509
B4GALNT4	1.97656	0.433945	1.41509
B4GALT1	7.87015	8.37106	8.81394
B4GALT1-AS1	0.433945	0.433945	0.433945
B4GALT2	0.433945	0.433945	0.433945
B4GALT3	2.7049	1.48888	2.57443
B4GALT4	1.4023	3.70013	0.433945
B4GALT4-AS1	0.433945	2.51558	0.433945
B4GALT5	6.32519	6.88036	6.41894
B4GALT6	0.433945	3.22616	1.41509
B4GALT7	3.28553	0.433945	0.433945
B4GAT1	0.433945	0.433945	1.00636
B4GAT1-DT	0.433945	1.48888	0.433945
B9D1	0.433945	1.48888	1.00636
B9D2	0.997887	0.433945	0.433945
BAALC	1.4023	0.433945	1.41509
BAALC-AS1	1.4023	0.433945	0.433945
BAALC-AS2	0.433945	0.433945	0.433945
BAAT	1.4023	2.51558	1.99371
BABAM1	5.6005	4.85852	2.21428
BABAM2	2.55434	4.28897	1.99371
BABAM2-AS1	0.433945	1.48888	1.00636
BACE1	3.08041	3.52875	1.00636
BACE1-AS	0.433945	0.433945	1.41509
BACE2	3.6984	0.433945	1.00636
BACH1	0.997887	0.433945	1.00636
BACH1-IT2	0.433945	0.433945	0.433945
BACH2	3.18662	3.10933	3.64795
BAD	0.997887	0.433945	0.433945
BAG1	7.11874	8.53007	7.72713
BAG2	1.97656	0.433945	0.433945
BAG3	1.4023	1.05576	0.433945
BAG4	4.83234	5.6473	4.30543
BAG5	3.3781	0.433945	0.433945
BAG6	1.4023	1.82155	1.00636
BAGE2	0.433945	0.433945	0.433945
BAGE5	0.433945	0.433945	0.433945
BAHCC1	2.84122	2.68844	2.21428
BAHD1	2.19587	0.433945	1.73321
BAIAP2	0.997887	1.05576	1.99371
BAIAP2-DT	0.433945	1.05576	1.00636
BAIAP2L1	5.04493	4.11807	4.79013
BAIAP2L2	1.97656	2.68844	1.73321
BAIAP3	1.71781	2.0917	1.41509
BAK1	3.54712	2.68844	2.40556
BALR6	0.997887	0.433945	0.433945
BAMBI	0.433945	0.433945	0.433945
BANCR	0.433945	0.433945	0.433945
BANF1	0.433945	0.433945	0.433945
BANF2	2.7049	1.48888	1.73321
BANK1	1.71781	0.433945	0.433945
BANP	6.42621	5.86112	5.23022
BAP1	2.38621	1.05576	2.98734
BARD1	2.96577	1.05576	1.00636
BARHL1	0.997887	0.433945	1.00636
BARHL2	0.433945	0.433945	0.433945
BARX1	0.433945	0.433945	1.41509
BARX2	2.38621	1.48888	2.21428
BASP1	0.433945	1.48888	0.433945
BASP1-AS1	0.433945	0.433945	0.433945
BASP1P1	0.433945	0.433945	0.433945
BATF	0.433945	1.05576	1.00636
BATF2	2.38621	0.433945	0.433945
BATF3	3.89918	2.0917	2.86239
BAX	4.32835	3.70013	3.30799
BAZ1A	5.10033	4.17731	6.31548
BAZ1B	2.19587	4.89427	3.98414
BAZ2A	4.46125	5.78699	4.64593
BAZ2B	4.73068	5.39619	5.8398
BAZ2B-AS1	0.433945	0.433945	1.00636
BBC3	2.96577	1.48888	0.433945
BBIP1	0.433945	0.433945	0.433945
BBLN	0.433945	0.433945	0.433945
BBOF1	5.6935	5.26579	6.77148
BBOX1	3.08041	0.433945	0.433945
BBOX1-AS1	0.433945	0.433945	1.41509
BBS1	5.39432	4.34171	2.86239
BBS10	0.433945	0.433945	0.433945
BBS12	0.433945	0.433945	0.433945
BBS2	7.39281	5.84294	4.04291
BBS4	7.7102	9.26436	8.74924
BBS5	0.997887	2.51558	4.35265
BBS7	2.19587	0.433945	1.00636
BBS9	0.997887	1.82155	4.52746
BBX	5.32625	4.28897	4.71983
BCAM	0.433945	0.433945	0.433945
BCAN	2.38621	2.51558	1.73321
BCAP29	0.433945	0.433945	1.73321
BCAP31	4.92731	6.13956	4.4857
BCAR1	1.71781	1.48888	1.41509
BCAR3	2.96577	2.31915	4.7554
BCAR3-AS1	1.4023	0.433945	0.433945
BCAR4	4.50296	2.84279	3.40078
BCAS1	2.19587	0.433945	0.433945
BCAS2	6.87845	6.33434	6.88022
BCAS3	6.59963	6.80723	7.05457
BCAS4	1.71781	1.48888	1.99371
BCAT1	7.65576	5.82453	7.20368
BCAT2	2.55434	2.31915	1.99371
BCCIP	6.65618	6.48262	7.11059
BCDIN3D	0.433945	4.96322	0.433945
BCDIN3D-AS1	0.433945	0.433945	0.433945
BCHE	0.433945	0.433945	0.433945
BCKDHA	5.94117	5.44522	6.87214
BCKDHB	1.4023	0.433945	2.72558
BCKDK	0.433945	0.433945	1.73321
BCL10	0.433945	0.433945	1.41509
BCL10-AS1	0.433945	0.433945	0.433945
BCL11A	0.433945	0.433945	0.433945
BCL11B	2.84122	1.48888	1.73321
BCL2	0.997887	1.82155	0.433945
BCL2A1	4.98732	0.433945	0.433945
BCL2L1	0.997887	2.51558	2.40556
BCL2L10	1.97656	0.433945	0.433945
BCL2L11	9.93036	9.0729	8.34742
BCL2L12	4.6587	0.433945	1.00636
BCL2L13	4.18196	5.34543	5.56697
BCL2L14	1.4023	2.31915	0.433945
BCL2L15	1.97656	0.433945	3.48796
BCL2L2	0.433945	0.433945	1.73321
BCL2L2-PABPN1	0.433945	0.433945	0.433945
BCL3	0.433945	1.05576	1.41509
BCL6	0.433945	2.31915	0.433945
BCL6B	0.997887	1.82155	0.433945
BCL7A	0.433945	0.433945	1.41509
BCL7B	4.62131	2.68844	3.64795
BCL7C	3.18662	1.82155	1.73321
BCL9	1.4023	7.51825	1.99371
BCL9L	2.96577	1.48888	1.73321
BCLAF1	1.71781	0.433945	0.433945
BCLAF3	4.58293	2.31915	3.48796
BCO1	4.01902	4.48927	2.57443
BCO2	3.28553	1.48888	3.40078
BCOR	8.80058	8.53857	8.30603
BCORL1	6.69269	5.87908	5.41953
BCORP1	0.433945	0.433945	0.433945
BCR	3.28553	2.31915	1.73321
BCRP2	0.433945	0.433945	0.433945
BCRP3	0.433945	0.433945	0.433945
BCS1L	1.71781	1.05576	2.57443
BCYRN1	0.997887	2.0917	1.41509
BDH1	2.7049	0.433945	1.41509
BDH2	0.997887	0.433945	0.433945
BDKRB1	4.62131	2.68844	3.48796
BDKRB2	0.433945	0.433945	0.433945
BDNF	0.433945	0.433945	0.433945
BDNF-AS	7.10527	7.14806	6.32734
BDP1	3.46508	4.05629	2.86239
BEAN1	7.66038	7.11056	6.25462
BEAN1-AS1	0.433945	0.433945	0.433945
BECN1	6.31352	6.0631	5.17874
BECN2	0.433945	0.433945	1.00636
BEGAIN	1.71781	1.05576	1.00636
BEND2	6.12604	7.04049	7.29717
BEND3	3.46508	2.31915	1.73321
BEND3P3	0.997887	0.433945	1.00636
BEND4	5.54168	2.51558	6.02611
BEND5	0.433945	0.433945	1.73321
BEND6	7.09848	7.57443	7.48372
BEND7	5.95627	4.28897	5.44154
BEST1	2.55434	0.433945	0.433945
BEST2	2.84122	1.05576	0.433945
BEST3	5.20513	5.23823	5.50562
BEST4	9.42127	10.1774	9.64397
BET1	0.433945	0.433945	0.433945
BET1L	0.997887	2.31915	0.433945
BEX1	0.433945	0.433945	0.433945
BEX2	1.4023	0.433945	0.433945
BEX3	1.4023	0.433945	0.433945
BEX4	1.71781	1.05576	1.00636
BEX5	0.433945	0.433945	1.00636
BFAR	6.22905	6.93288	7.16451
BFSP1	6.88636	8.28278	7.35048
BFSP2	0.433945	1.05576	1.99371
BGLAP	0.433945	0.433945	0.433945
BGLT3	0.433945	0.433945	1.00636
BGN	0.433945	1.82155	0.433945
BHLHA15	0.433945	0.433945	0.433945
BHLHA9	0.433945	0.433945	0.433945
BHLHB9	1.71781	0.433945	0.433945
BHLHE22	0.433945	1.05576	0.433945
BHLHE22-AS1	0.433945	2.0917	0.433945
BHLHE23	0.433945	0.433945	0.433945
BHLHE40	2.19587	0.433945	0.433945
BHLHE40-AS1	0.433945	1.05576	1.73321
BHLHE41	1.4023	0.433945	0.433945
BHMT	0.433945	0.433945	0.433945
BHMT2	0.997887	1.48888	1.99371
BICC1	9.34735	9.66055	8.42403
BICD1	6.81364	5.94874	6.06916
BICD2	3.3781	1.82155	2.21428
BICDL1	4.32835	3.52875	2.86239
BICDL2	1.4023	0.433945	1.73321
BICRA	1.4023	1.05576	2.40556
BICRAL	5.58116	5.06083	5.32798
BID	1.4023	4.82186	3.48796
BIK	0.433945	1.05576	0.433945
BIN1	0.433945	2.51558	2.21428
BIN2	1.97656	0.433945	0.433945
BIN3	2.55434	3.22616	1.99371
BIN3-IT1	0.997887	0.433945	0.433945
BIRC2	0.433945	0.433945	0.433945
BIRC3	8.09817	8.00473	5.96664
BIRC5	1.97656	0.433945	1.41509
BIRC6	10.3615	9.43184	10.7547
BIRC6-AS2	1.71781	0.433945	0.433945
BIRC7	0.997887	0.433945	1.00636
BIRC8	0.433945	0.433945	0.433945
BISPR	4.23243	3.43476	6.7363
BIVM	3.96035	6.12459	5.62582
BIVM-ERCC5	0.433945	0.433945	0.433945
BLACAT1	2.38621	0.433945	0.433945
BLACE	1.71781	2.31915	1.00636
BLCAP	0.997887	2.98221	0.433945
BLID	0.433945	1.05576	0.433945
BLK	2.19587	2.51558	2.72558
BLM	6.31352	4.39259	7.71815
BLMH	0.997887	3.61698	2.72558
BLNK	2.7049	1.05576	1.73321
BLOC1S1	0.433945	2.0917	1.00636
BLOC1S1-RDH5	0.433945	0.433945	0.433945
BLOC1S2	0.997887	2.0917	1.00636
BLOC1S3	7.45789	6.99182	6.52581
BLOC1S4	0.433945	0.433945	1.41509
BLOC1S5	7.1843	6.01519	5.60647
BLOC1S5-TXNDC5	0.433945	0.433945	0.433945
BLOC1S6	3.46508	0.433945	4.25661
BLVRA	3.83531	1.48888	1.41509
BLVRB	0.433945	0.433945	1.41509
BLZF1	0.997887	0.433945	0.433945
BMERB1	5.04493	3.70013	4.35265
BMF	1.97656	1.05576	1.73321
BMI1	0.433945	0.433945	0.433945
BMP1	2.7049	2.0917	1.99371
BMP10	0.433945	0.433945	1.99371
BMP15	0.997887	0.433945	0.433945
BMP2	0.997887	1.05576	1.00636
BMP2K	3.83531	2.84279	3.8589
BMP3	1.71781	5.53854	1.73321
BMP4	0.433945	1.05576	2.40556
BMP5	1.97656	0.433945	0.433945
BMP6	3.08041	2.51558	4.9522
BMP7	1.71781	0.433945	2.40556
BMP7-AS1	1.4023	2.0917	0.433945
BMP8A	2.96577	4.39259	6.06916
BMP8B	3.54712	1.48888	1.41509
BMPER	3.08041	3.70013	0.433945
BMPR1A	4.95763	4.62313	5.71887
BMPR1B	4.07541	1.48888	5.04137
BMPR1B-DT	1.4023	3.85329	3.64795
BMPR2	4.32835	2.68844	5.25528
BMS1	4.37403	3.85329	4.4857
BMS1P1	5.32625	3.22616	3.57017
BMS1P14	3.08041	0.433945	2.72558
BMS1P17	0.997887	6.03134	0.433945
BMS1P18	0.433945	4.92916	0.433945
BMS1P2	4.4183	2.84279	3.72175
BMS1P20	3.28553	4.66513	3.40078
BMS1P21	0.433945	0.433945	1.00636
BMS1P4	6.30175	5.78699	6.02611
BMT2	0.433945	0.433945	0.433945
BMX	1.71781	1.82155	5.35141
BNC1	0.433945	0.433945	0.433945
BNC2	6.52061	6.13956	8.83488
BNIP1	1.71781	0.433945	0.433945
BNIP2	3.46508	0.433945	2.86239
BNIP3	0.433945	0.433945	1.41509
BNIP3L	4.5435	0.433945	1.41509
BNIP5	1.97656	0.433945	3.10232
BNIPL	7.41483	4.92916	6.17804
BOC	0.433945	1.05576	0.433945
BOD1	0.433945	3.43476	2.40556
BOD1L1	3.83531	4.53529	1.41509
BOD1L2	0.433945	0.433945	3.20882
BOK	2.55434	2.0917	1.41509
BOK-AS1	0.433945	0.433945	0.433945
BOLA1	0.997887	0.433945	0.433945
BOLA2	2.19587	0.433945	1.41509
BOLA2B	0.433945	0.433945	0.433945
BOLA3	0.433945	1.05576	0.433945
BOLA3-DT	0.433945	4.23422	1.00636
BOLL	0.433945	0.433945	0.433945
BOP1	0.433945	0.433945	0.433945
BORA	0.433945	0.433945	1.73321
BORCS5	1.71781	2.51558	2.72558
BORCS6	7.24701	1.82155	1.41509
BORCS7	0.997887	0.433945	1.00636
BORCS7-ASMT	0.433945	0.433945	0.433945
BORCS8	1.71781	2.31915	0.433945
BORCS8-MEF2B	0.433945	0.433945	0.433945
BPESC1	0.997887	8.52723	1.00636
BPGM	3.6984	3.22616	0.433945
BPHL	0.433945	2.51558	1.41509
BPI	2.38621	3.22616	1.99371
BPIFA1	0.433945	1.05576	0.433945
BPIFA2	0.997887	0.433945	0.433945
BPIFA3	2.19587	1.82155	2.98734
BPIFA4P	0.997887	1.05576	0.433945
BPIFB1	0.433945	1.48888	0.433945
BPIFB2	0.433945	1.05576	0.433945
BPIFB3	0.433945	0.433945	1.00636
BPIFB4	1.71781	1.05576	0.433945
BPIFB6	4.28119	3.33423	1.41509
BPIFC	3.28553	2.68844	5.39718
BPNT1	2.55434	2.0917	3.92288
BPNT2	0.433945	0.433945	0.433945
BPTF	8.83365	8.40554	8.65113
BPY2	0.433945	0.433945	0.433945
BPY2B	0.433945	0.433945	0.433945
BPY2C	0.433945	0.433945	0.433945
BRAF	6.39332	6.15438	6.70934
BRAP	4.4183	5.56096	5.85628
BRAT1	4.95763	2.31915	1.73321
BRCA1	5.91051	6.60633	6.48401
BRCA2	4.69514	3.22616	1.99371
BRCC3	1.71781	0.433945	2.21428
BRD1	2.55434	1.48888	1.99371
BRD2	0.433945	1.82155	0.433945
BRD3	5.0729	3.22616	0.433945
BRD3OS	2.7049	1.48888	0.433945
BRD4	1.97656	1.05576	2.98734
BRD7	2.19587	1.48888	1.99371
BRD7P3	0.433945	0.433945	0.433945
BRD8	8.57229	7.84034	8.67223
BRD9	0.433945	0.433945	1.41509
BRDT	6.51042	6.21218	6.94328
BRDTP1	0.433945	1.05576	0.433945
BRF1	2.19587	2.0917	3.10232
BRF2	1.71781	0.433945	0.433945
BRI3	1.4023	0.433945	2.21428
BRI3BP	2.96577	1.48888	4.71983
BRICD5	0.433945	0.433945	1.41509
BRINP1	3.46508	1.05576	0.433945
BRINP2	0.433945	1.05576	0.433945
BRINP3	1.4023	3.61698	3.79195
BRINP3-DT	0.433945	0.433945	0.433945
BRIP1	2.55434	2.84279	3.57017
BRIX1	1.4023	1.05576	2.98734
BRK1	6.27792	5.91433	6.82269
BRME1	0.997887	1.82155	1.99371
BRMS1	0.433945	1.48888	1.00636
BRMS1L	3.3781	6.84426	4.71983
BROX	7.52522	7.74566	8.55598
BRPF1	6.88636	8.21724	6.93555
BRPF3	0.433945	1.05576	1.00636
BRS3	0.433945	1.48888	0.433945
BRSK1	1.4023	0.433945	1.00636
BRSK2	0.997887	2.0917	2.40556
BRWD1	6.22905	5.89681	6.37387
BRWD1-AS1	0.433945	0.433945	0.433945
BRWD1-AS2	0.433945	0.433945	0.433945
BRWD3	4.23243	2.84279	2.86239
BSCL2	0.433945	0.433945	0.433945
BSDC1	4.50296	3.52875	0.433945
BSG	0.433945	0.433945	1.41509
BSN	3.3781	4.74562	4.68335
BSN-DT	2.84122	0.433945	0.433945
BSND	0.433945	0.433945	0.433945
BSPH1	5.45933	4.96322	4.71983
BSPRY	2.55434	2.31915	0.433945
BST1	2.19587	2.0917	2.98734
BST2	0.997887	0.433945	0.433945
BSX	0.433945	0.433945	0.433945
BTAF1	1.97656	2.0917	1.00636
BTBD1	6.16554	4.85852	3.72175
BTBD10	1.4023	0.433945	0.433945
BTBD11	1.4023	1.82155	1.41509
BTBD16	5.86325	6.25406	6.45184
BTBD17	1.71781	1.48888	1.41509
BTBD18	1.4023	1.05576	1.41509
BTBD19	1.71781	0.433945	1.99371
BTBD2	0.433945	1.48888	0.433945
BTBD3	2.96577	0.433945	0.433945
BTBD6	0.433945	0.433945	0.433945
BTBD7	6.69269	5.60478	5.80627
BTBD8	4.01902	4.05629	2.21428
BTBD9	2.7049	1.82155	2.57443
BTC	0.433945	1.48888	4.20608
BTD	5.23018	4.66513	6.24214
BTF3	0.433945	1.05576	1.41509
BTF3L4	3.54712	4.89427	5.68237
BTF3P11	0.433945	0.433945	0.433945
BTG1	0.433945	0.433945	0.433945
BTG2	1.4023	2.0917	0.433945
BTG2-DT	6.40436	1.48888	3.40078
BTG3	0.997887	1.05576	0.433945
BTG4	2.84122	2.68844	2.98734
BTK	4.46125	2.51558	1.41509
BTLA	5.94117	5.58304	7.47841
BTN1A1	0.433945	0.433945	2.21428
BTN2A1	0.433945	1.05576	1.73321
BTN2A2	0.433945	2.31915	0.433945
BTN2A3P	1.71781	1.82155	0.433945
BTN3A1	0.433945	1.82155	1.00636
BTN3A2	7.959	8.6075	8.32391
BTN3A3	1.97656	2.0917	1.00636
BTNL10	0.433945	0.433945	0.433945
BTNL2	0.433945	0.433945	0.433945
BTNL3	0.433945	2.31915	5.25528
BTNL8	0.433945	1.05576	6.7363
BTNL9	0.997887	1.82155	1.41509
BTRC	4.07541	4.57988	4.56804
BUB1	3.3781	1.82155	1.73321
BUB1B	6.24142	6.92425	7.08984
BUB3	0.997887	0.433945	1.73321
BUD13	5.04493	3.33423	6.65387
BUD23	1.4023	1.05576	0.433945
BUD31	0.433945	0.433945	0.433945
BVES	4.89635	1.82155	1.99371
BVES-AS1	1.97656	0.433945	0.433945
BYSL	0.433945	1.82155	0.433945
BZW1	0.433945	1.05576	0.433945
BZW1-AS1	0.433945	0.433945	0.433945
BZW2	0.997887	1.48888	0.433945
[truncated: 25,815 more rows]
