# Supplementary material for: Capture of circulating metastatic cancer cell clusters from lung cancer patients can reveal unique genomic profiles and potential anti-metastatic molecular targets: A proof-of-concept study
Source: PLoS One. 2024 Jul 31;19(7):e0306450. doi: 10.1371/journal.pone.0306450 (PMC11290651; doi:10.1371/journal.pone.0306450)
Supplement: S2 Data — (XLSX) [file pone.0306450.s004.xlsx]

## Sheet: logcpm_filtered
Symbol	LC6.4	LC6.3	LC6.6
A2ML1	4.95763	3.77874	5.27992
A4GALT	6.98532	3.70013	4.39838
AAAS	4.5435	5.70883	3.57017
AACS	5.50109	5.26579	4.98254
AACSP1	4.4183	6.49432	4.68335
AADACL4	5.01641	4.92916	2.98734
AAK1	6.13933	7.26874	4.7554
AAMDC	2.84122	4.23422	3.48796
AARS1	5.71141	4.96322	3.20882
AASDH	6.75443	5.34543	5.35141
ABAT	8.14832	7.711	7.44612
ABCA1	5.84714	6.13956	6.36238
ABCA12	5.94117	5.21014	5.25528
ABCA13	1.4023	6.38548	2.57443
ABCA3	3.89918	3.33423	3.10232
ABCA4	7.1907	7.78904	7.74051
ABCA5	5.81439	3.10933	3.64795
ABCA6	7.68324	7.92488	8.2035
ABCA7	3.46508	5.42091	4.15371
ABCB10	3.6984	3.77874	2.57443
ABCB11	6.78856	6.70021	4.39838
ABCB5	5.37198	3.70013	5.62582
ABCB9	5.01641	2.51558	5.44154
ABCC1	6.71947	6.55141	6.32734
ABCC11	4.37403	3.70013	4.98254
ABCC2	4.98732	2.84279	5.30415
ABCC4	6.84641	6.10946	6.70934
ABCC5	6.54077	5.46912	5.87257
ABCC6	7.07101	4.96322	5.15229
ABCC6P1	6.38218	5.74844	5.06991
ABCC8	4.18196	6.09417	5.92038
ABCC9	4.50296	4.17731	2.98734
ABCD3	6.64691	6.45894	6.83936
ABCD4	6.21657	4.39259	1.73321
ABCF3	4.62131	3.22616	6.56644
ABCG5	7.20341	5.78699	6.30351
ABCG8	6.99266	6.01519	6.754
ABHD12	6.51042	6.49432	6.06916
ABHD12B	7.82564	8.36151	7.80559
ABHD18	5.32625	2.0917	5.15229
ABHD2	6.63758	3.77874	3.30799
ABHD3	5.39432	4.48927	6.06916
ABI1	4.6587	3.77874	2.98734
ABI2	5.61959	5.09196	5.48457
ABI3BP	6.13933	5.15226	5.62582
ABL1	8.27108	8.0804	8.06505
ABL2	4.6587	3.61698	5.30415
ABLIM1	6.39332	4.92916	4.56804
ABLIM2	3.6984	7.06423	2.86239
ABRAXAS2	4.4183	4.85852	4.56804
ACACA	8.68076	8.78701	9.07731
ACACB	6.63758	6.66959	4.64593
ACAD10	6.37096	7.23428	7.1037
ACADL	5.23018	5.56096	4.79013
ACADM	4.07541	2.31915	5.39718
ACADSB	8.26503	8.2794	7.72265
ACAN	5.15368	7.22729	5.80627
ACAP2	4.95763	5.15226	4.68335
ACAT1	7.48416	7.36105	7.74051
ACBD3	5.83086	5.72877	6.42999
ACBD5	4.18196	4.53529	3.8589
ACBD6	4.95763	5.23823	4.88954
ACCS	2.55434	3.92418	4.79013
ACE2	3.28553	4.9965	3.57017
ACER2	6.95559	6.13956	6.88022
ACER3	11.0799	10.7216	9.86058
ACIN1	3.89918	5.44522	3.98414
ACKR2	3.46508	4.05629	3.79195
ACLY	6.21657	7.52966	6.05495
ACOT1	4.23243	6.52884	6.62531
ACOT13	5.92592	4.39259	7.48902
ACOT2	5.0729	6.79782	7.2101
ACOT6	6.08543	6.51743	3.20882
ACOT9	8.12179	6.38548	6.85585
ACOX1	4.89635	5.29283	6.87214
ACOX2	5.94117	7.19898	6.4078
ACP2	2.38621	3.22616	4.39838
ACP4	4.73068	4.78424	4.98254
ACP7	6.05771	4.92916	6.96624
ACSBG1	2.7049	4.62313	3.10232
ACSBG2	7.48935	7.75055	6.82269
ACSL5	7.16495	4.44174	6.36238
ACSM2A	5.39432	5.74844	6.99629
ACSM2B	3.18662	3.77874	4.39838
ACSM5	5.01641	5.29283	4.92121
ACSS2	5.3493	5.49264	6.09716
ACTG1P25	6.73706	8.21724	7.01108
ACTG2	7.31884	7.89871	7.64889
ACTN1	4.01902	6.15438	3.48796
ACTN2	3.46508	6.69008	7.90001
ACTR10	6.9098	5.58304	5.90462
ACTR1A	4.01902	3.43476	5.12535
ACTR2	8.88187	7.88545	9.28936
ACTR3	4.89635	3.22616	4.20608
ACTR3B	3.6984	2.84279	4.15371
ACTR3C	4.01902	2.68844	3.92288
ACTR6	3.54712	4.66513	6.38527
ACVR1B	5.01641	6.33434	6.12462
ACVR1C	5.30282	5.02902	5.68237
ACYP1	3.54712	6.18357	6.81428
ADA2	3.08041	3.92418	3.64795
ADAL	6.27792	4.74562	6.50506
ADAM10	4.18196	5.91433	4.64593
ADAM12	9.47597	9.69263	9.89787
ADAM17	5.72909	5.58304	7.30319
ADAM19	3.08041	5.86112	3.10232
ADAM1A	6.5705	5.82453	3.20882
ADAM22	4.79925	3.70013	4.7554
ADAM28	4.32835	3.52875	2.21428
ADAM3A	5.9712	3.52875	4.56804
ADAM9	6.05771	6.55141	5.75447
ADAMTS14	3.18662	3.92418	3.10232
ADAMTS15	4.8647	4.39259	6.60595
ADAMTS17	3.6984	3.43476	3.30799
ADAMTS18	1.97656	5.66811	5.20471
ADAMTS20	5.9712	6.18357	6.78014
ADAMTS5	3.46508	6.19795	1.00636
ADAMTS6	5.01641	5.29283	5.44154
ADAMTS8	7.50483	8.36789	7.39628
ADAMTS9	5.54168	7.12568	5.23022
ADAMTSL1	6.71947	9.00503	5.46321
ADAP2	4.5435	4.23422	3.72175
ADAT1	9.91885	10.5895	9.44044
ADCK1	4.50296	5.44522	2.40556
ADCK2	4.98732	4.28897	4.25661
ADCY1	2.96577	5.44522	3.30799
ADCY10	9.24199	9.18719	9.17742
ADCY10P1	4.07541	3.10933	4.7554
ADCY6	8.42276	4.62313	6.53607
ADD3	4.18196	3.85329	4.15371
ADGRA3	2.84122	4.53529	3.30799
ADGRE1	7.44189	8.44524	7.89205
ADGRE2	5.63843	5.06083	3.57017
ADGRE3	4.6587	5.84294	6.42999
ADGRE4P	6.9098	6.74984	6.70934
ADGRG2	6.27792	4.53529	4.4427
ADGRL3	3.08041	3.85329	5.73678
ADGRV1	7.65113	7.86307	8.66054
ADIPOQ	4.95763	4.66513	3.10232
ADK	7.69678	8.27263	8.66756
ADNP	7.1321	6.41038	5.04137
ADORA2A-AS1	5.12725	5.89681	2.21428
ADPRH	6.42621	4.85852	4.25661
ADPRM	3.62474	4.82186	4.56804
ADRB3	5.52153	6.12459	6.21684
ADSL	8.60138	9.12649	8.72253
AEN	5.48036	4.28897	2.72558
AFAP1	6.51042	6.93288	6.70934
AFDN	6.0991	7.05636	5.37448
AFF1	6.13933	4.78424	2.40556
AFF2	5.84714	6.26775	7.2418
AFF3	5.52153	6.19795	1.41509
AFF4	8.73865	7.65999	8.33571
AFG3L1P	8.10834	8.84981	7.28504
AFMID	6.00062	5.39619	3.20882
AFTPH	4.79925	3.77874	4.4427
AGAP1	4.32835	2.84279	3.92288
AGAP11	4.37403	2.98221	2.98734
AGAP12P	6.40436	5.84294	6.50506
AGAP4	7.0288	6.41038	7.03299
AGAP5	6.87051	6.77882	7.36207
AGAP6	6.33677	7.24816	5.92038
AGAP7P	4.23243	3.92418	5.0979
AGAP9	6.50016	6.30807	6.36238
AGBL2	7.70126	6.94144	8.04003
AGFG2	5.72909	7.11814	2.57443
AGK	6.63758	5.70883	6.267
AGMAT	5.15368	3.92418	5.56697
AGO1	5.3493	2.31915	4.30543
AGO3	7.14533	5.09196	5.37448
AGO4	3.08041	3.22616	4.82403
AGPS	6.72829	4.70594	5.99668
AGTPBP1	5.3493	4.92916	4.60751
AHCTF1	5.74656	5.15226	5.20471
AHCTF1P1	4.89635	4.23422	4.35265
AHCY	2.96577	6.03134	3.20882
AHCYL2	7.77121	6.80723	7.91582
AHNAK	4.23243	3.85329	4.60751
AICDA	11.7515	11.3058	12.0228
AIDA	4.07541	3.61698	5.12535
AIF1L	4.01902	4.17731	4.71983
AIFM1	4.23243	3.61698	6.81428
AIMP1	6.73706	6.26775	3.79195
AIMP2	6.08543	5.29283	3.72175
AIPL1	4.07541	4.05629	4.09937
AJUBA	5.15368	4.05629	2.72558
AK2	5.84714	6.50592	6.7363
AK7	7.43652	7.39264	8.0072
AKAP1	7.25314	6.56256	5.80627
AKAP10	4.6587	4.66513	5.70073
AKAP12	6.8219	3.10933	6.79731
AKAP13	7.47894	7.30903	7.89604
AKAP6	4.6587	3.52875	2.21428
AKAP7	5.30282	5.26579	5.46321
AKAP8	2.84122	4.92916	2.98734
AKAP9	6.51042	4.85852	6.22954
AKIRIN1	3.54712	6.44695	3.72175
AKIRIN2	6.19128	3.43476	1.00636
AKNA	2.7049	3.61698	4.82403
AKR1A1	4.46125	3.33423	3.92288
AKR7L	5.2548	5.80588	5.0979
AKT3	5.3493	4.82186	5.04137
ALAD	7.03592	6.28132	5.06991
ALDH1A1	5.56156	6.25406	5.8398
ALDH1L2	8.40361	8.54982	8.9333
ALDH5A1	3.18662	6.56256	3.30799
ALDH6A1	6.34826	6.16905	7.16451
ALDH7A1	9.91016	9.80958	9.46483
ALDOA	6.13933	4.78424	2.98734
ALG8	7.37607	5.49264	7.06169
ALK	5.65702	6.43487	5.58686
ALKBH1	9.13993	8.00473	7.37356
ALMS1	5.61959	4.70594	5.95138
ALOX12-AS1	4.07541	2.84279	3.20882
ALPK2	5.58116	6.78836	6.70934
ALS2	4.50296	4.66513	5.56697
AMBRA1	8.50716	8.06871	7.81405
AMDHD1	9.01576	8.69878	8.15438
AMN1	3.62474	4.78424	4.56804
AMOT	4.73068	5.46912	1.41509
AMPH	7.87413	7.64957	8.06859
AMT	5.10033	4.28897	3.48796
AMTN	4.83234	2.31915	3.10232
ANAPC1	7.01445	7.70598	8.07916
ANAPC10	6.05771	4.57988	4.4857
ANAPC16	2.19587	4.44174	4.68335
ANAPC1P1	5.78087	5.93164	5.64492
ANAPC1P2	0.433945	4.34171	5.73678
ANAPC1P4	2.7049	4.9965	5.73678
ANAPC5	3.28553	4.44174	3.8589
ANAPC7	5.39432	6.76923	4.52746
ANGEL2	3.08041	2.51558	5.27992
ANGPT2	4.79925	5.06083	4.35265
ANGPT4	5.6005	6.95843	6.36238
ANGPTL4	5.72909	5.26579	5.30415
ANK2	6.08543	4.9965	6.53607
ANK3	5.52153	5.29283	6.15158
ANKDD1B	4.76537	3.22616	5.85628
ANKFN1	3.96035	3.92418	6.62531
ANKFY1	5.74656	5.09196	6.65387
ANKIB1	5.43798	6.67987	4.64593
ANKMY2	5.27901	6.19795	5.12535
ANKRD10	8.70999	9.69136	8.5785
ANKRD11	3.76848	4.48927	7.65832
ANKRD12	6.74577	5.94874	7.52553
ANKRD13C	5.2548	4.44174	5.52636
ANKRD17	8.9015	8.64733	8.76023
ANKRD20A9P	6.7801	9.68627	8.16103
ANKRD22	3.83531	3.70013	4.09937
ANKRD23	4.28119	4.11807	2.86239
ANKRD26	7.14533	5.76784	7.38496
ANKRD27	5.04493	6.29476	5.44154
ANKRD28	7.48935	5.80588	5.01226
ANKRD30B	3.76848	5.70883	5.75447
ANKRD31	6.41533	6.79782	5.32798
ANKRD34B	4.4183	5.98235	6.88022
ANKRD36	3.54712	3.52875	4.25661
ANKRD44-IT1	4.07541	3.43476	4.98254
ANKRD45	3.28553	5.12242	4.68335
ANKRD52	5.12725	5.06083	4.71983
ANKRD54	3.54712	6.92425	6.45184
ANKRD55	6.83012	6.47083	7.94693
ANKRD6	5.41632	2.68844	1.99371
ANKRD7	5.3493	6.44695	7.78422
ANKS1B	6.12604	4.39259	6.06916
ANKS3	3.46508	4.89427	3.10232
ANLN	8.70553	8.40554	8.45952
ANO1	4.4183	5.46912	3.10232
ANO10	5.41632	5.53854	7.06878
ANO3	8.3331	7.66517	7.62024
ANO4	4.01902	4.17731	3.8589
ANO5	3.83531	4.17731	4.68335
ANOS1	6.59963	6.7302	7.44066
ANP32B	5.23018	4.48927	3.48796
ANP32E	5.48036	4.66513	4.04291
ANTXR1	6.47941	6.85337	5.44154
ANXA1	4.69514	3.22616	5.20471
ANXA10	3.08041	5.46912	4.09937
ANXA13	4.62131	5.23823	3.64795
ANXA2R-OT1	6.74577	4.11807	4.82403
ANXA3	1.71781	3.92418	4.98254
ANXA4	6.20398	5.89681	6.16487
ANXA7	4.12967	3.92418	3.20882
AOAH	6.53073	6.26775	6.22954
AOPEP	8.49171	8.81758	8.45952
AOX1	3.18662	5.93164	5.93596
AP1B1	5.86325	5.26579	5.37448
AP1M2	7.05006	3.99175	5.30415
AP2B1	5.61959	4.23422	7.09679
AP2S1	5.2548	4.11807	5.32798
AP3B1	7.97761	7.96746	8.0072
AP3M1	7.03592	3.99175	5.54681
AP3M2	4.58293	2.98221	3.64795
AP4B1	6.31352	4.85852	6.24214
AP4E1	7.04301	7.57443	7.29112
AP4S1	10.4915	10.5175	10.7786
APAF1	7.07101	5.31937	7.97738
APBA1	0.997887	7.29572	1.73321
APBB1	6.51042	6.85337	6.65387
APBB1IP	6.26586	4.23422	4.4427
APBB2	5.37198	5.53854	4.04291
APC	3.28553	3.22616	4.4427
APCDD1L	8.87196	10.9447	8.79483
APLF	2.84122	2.84279	4.52746
APOBEC1	3.83531	4.96322	4.68335
APOBEC2	1.71781	8.17427	1.00636
APOBEC3C	4.6587	7.35465	1.73321
APOBEC3F	0.997887	5.89681	3.20882
APOC1	3.08041	6.32126	5.56697
APOF	7.07101	3.77874	5.0979
APOH	5.54168	7.00823	6.49457
APOLD1	5.23018	2.31915	2.98734
APOO	4.69514	4.34171	4.04291
APOOL	10.7628	10.2721	11.4486
APP	7.85815	8.28615	6.98883
APPBP2	5.17963	5.06083	6.42999
APPL1	4.98732	3.99175	3.57017
APTR	8.66017	7.75055	7.95077
APTX	6.12604	5.06083	5.54681
AQR	4.89635	3.92418	2.40556
ARCN1	4.07541	6.74984	4.82403
AREL1	6.00062	7.30239	8.39048
ARF4	6.42621	6.26775	6.32734
ARFGAP3	6.40436	5.72877	4.9522
ARFGEF1	6.46893	5.34543	5.68237
ARFGEF2	10.5216	9.35535	6.90419
ARFGEF3	9.78366	9.14701	9.99128
ARG2	5.41632	3.92418	6.20402
ARGFX	6.6654	6.24024	4.15371
ARGFXP2	7.30711	6.32126	6.27927
ARHGAP10	7.38725	8.15598	6.54627
ARHGAP11A-DT	6.24142	6.47083	6.29144
ARHGAP15	2.84122	5.18149	5.41953
ARHGAP17	7.77972	8.37739	7.49954
ARHGAP19	9.21243	8.45126	8.50464
ARHGAP21	7.80077	7.07205	7.71815
ARHGAP22	3.08041	3.85329	3.40078
ARHGAP24	7.5503	9.28807	7.92757
ARHGAP25	4.62131	4.96322	4.7554
ARHGAP26	8.04269	8.3194	7.27282
ARHGAP29	7.99598	7.35465	7.96983
ARHGAP32	7.1907	5.49264	5.88868
ARHGAP35	5.92592	4.78424	4.68335
ARHGAP42	4.5435	4.11807	5.73678
ARHGAP44	6.97794	6.10946	7.2165
ARHGEF1	3.18662	9.13024	1.73321
ARHGEF12	4.23243	4.11807	4.71983
ARHGEF15	2.19587	2.31915	7.66769
ARHGEF18	5.54168	4.62313	4.7554
ARHGEF2	4.01902	5.09196	3.92288
ARHGEF28	4.6587	4.48927	3.8589
ARHGEF3	5.48036	4.85852	1.41509
ARHGEF6	2.84122	3.10933	4.82403
ARID1A	9.35021	8.66296	7.29717
ARID1B	7.48416	6.16905	5.56697
ARID2	4.12967	4.05629	4.25661
ARID3A	6.86252	6.89808	5.41953
ARID3B	5.15368	4.96322	4.82403
ARID4A	8.19041	7.50096	9.28936
ARID4B	6.83012	6.59551	7.02572
ARID5B	11.5922	11.8634	11.9288
ARIH2	8.55008	7.28229	6.91996
ARL13B	8.68756	8.13745	7.87193
ARL14EP	8.74952	7.03249	7.58607
ARL17A	4.98732	3.43476	3.40078
ARL3	3.96035	3.77874	3.57017
ARL5B	5.81439	5.15226	5.75447
ARL5C	7.11874	5.51577	6.60595
ARLNC1	4.69514	3.33423	4.04291
ARMC1	3.89918	3.52875	3.20882
ARMC2	4.12967	3.33423	2.57443
ARMC9	6.76304	6.93288	7.2418
ARMCX4	2.7049	2.68844	5.04137
ARMH1	2.96577	4.57988	3.48796
ARMH3	7.28337	5.6473	7.39628
ARMH4	2.7049	4.17731	3.30799
ARNT	7.56514	7.88545	6.77148
ARPC1A	6.73706	5.29283	6.69109
ARPC1B	3.18662	4.92916	4.39838
ARPC3	6.94049	6.83509	7.26049
ARPC5L	1.97656	3.43476	4.71983
ARRB1	5.0729	5.34543	3.48796
ARRDC3	6.05771	5.39619	3.79195
ARRDC5	6.72829	6.51743	4.82403
ARSB	1.97656	5.02902	5.04137
ARSD	9.00673	8.81526	9.95253
ARSG	8.51228	8.06087	9.11031
ARSH	6.0991	5.23823	5.41953
ARSL	9.39797	9.07873	8.61285
ART3	6.28989	3.22616	6.31548
ASAH2	4.76537	3.52875	2.72558
ASAP1	8.73427	8.59397	9.63205
ASAP1-IT2	9.02116	9.44546	10.3201
ASAP2	2.55434	7.81259	1.41509
ASAP3	3.76848	4.92916	4.35265
ASB14	5.43798	4.28897	5.85628
ASB15	10.9446	11.4531	11.69
ASB5	5.95627	5.18149	1.99371
ASB7	4.92731	5.39619	5.85628
ASB8	6.65618	7.74566	5.56697
ASCC1	5.63843	6.87142	7.08285
ASCC2	6.80533	8.09967	3.57017
ASCC3	4.73068	3.77874	4.60751
ASF1B	4.32835	5.34543	5.96664
ASH1L	5.83086	5.56096	7.06878
ASH2L	6.89421	5.86112	5.17874
ASIC4	3.62474	3.10933	4.98254
ASIP	5.20513	4.9965	4.30543
ASPHD1	3.89918	4.78424	4.79013
ASPM	6.00062	5.96564	7.25429
ASTE1	7.20341	6.7302	6.42999
ASTN2	7.11874	8.24866	6.70024
ASXL1	4.92731	4.11807	6.42999
ASXL2	5.81439	4.23422	6.0406
ATAD1	2.7049	3.22616	4.98254
ATAD2	7.39281	6.21218	7.57117
ATAD5	6.04365	3.22616	4.04291
ATE1	9.0912	9.06311	8.41849
ATF6	7.604	5.87908	7.66769
ATF7	4.5435	4.66513	4.04291
ATF7IP	13.2531	13.5869	13.9406
ATG12	5.27901	4.82186	5.48457
ATG13	5.81439	7.23428	7.04741
ATG4B	6.00062	4.85852	5.48457
ATG7	6.43701	6.33434	6.84763
ATL3	5.83086	7.33528	6.06916
ATM	6.85449	6.07872	7.1037
ATP11B	4.73068	6.22628	5.8398
ATP11C	6.5705	7.52397	7.92366
ATP13A3	8.81514	7.89871	9.25249
ATP13A4	7.68776	7.83575	8.85552
ATP1B1	8.18401	7.45382	8.04363
ATP23	5.39432	5.37103	4.71983
ATP2A3	4.4183	4.17731	2.86239
ATP2B4	9.54248	8.32268	7.77125
ATP2C1	4.89635	5.34543	4.52746
ATP2C2	3.76848	3.77874	3.40078
ATP5F1C	2.55434	3.77874	4.64593
ATP5IF1	7.15844	4.92916	7.46235
ATP5MC1	5.76382	2.31915	4.60751
ATP5MG	4.01902	1.82155	5.01226
ATP5MJ	5.86325	8.65256	5.64492
ATP6AP1L	4.5435	5.12242	4.79013
ATP6V0A1	4.6587	2.98221	3.30799
ATP6V0A2	4.8647	4.23422	4.98254
ATP6V0A4	6.71947	5.31937	5.12535
ATP6V0D2	5.67538	5.68861	4.4857
ATP6V1A	7.37045	5.15226	6.72737
ATP6V1B1	8.7943	9.00093	9.14258
ATP6V1C1	3.83531	4.9965	6.46264
ATP6V1C2	5.91051	4.34171	3.30799
ATP7A	8.05676	7.42966	8.41572
ATP8A1	6.89421	6.41038	7.66301
ATP8B1	7.65113	7.52966	7.81827
ATP8B1-AS1	3.46508	5.06083	6.13816
ATP8B4	5.76382	2.84279	4.30543
ATP8B5P	9.0566	8.62356	7.93534
ATP9A	6.15249	6.94996	7.27282
ATPAF2	7.8781	8.33899	8.81183
ATR	7.98866	6.13956	6.78875
ATRN	6.65618	5.91433	5.62582
ATRNL1	4.98732	4.62313	5.44154
ATRX	10.1886	9.42422	9.6675
ATXN1	4.12967	3.43476	3.8589
ATXN2	7.33047	6.75957	8.11384
ATXN3	5.81439	5.87908	5.60647
ATXN7	9.31405	10.7681	10.064
ATXN7L1	8.49688	8.19233	7.62985
AUNIP	3.62474	2.98221	3.40078
AUTS2	4.76537	5.53854	4.64593
AVIL	8.71222	8.90999	9.39182
AVL9	5.78087	5.53854	4.92121
AVPI1	6.13933	3.52875	1.00636
AXDND1	8.2771	8.73126	8.47827
AXL	6.37096	6.97522	5.99668
AZGP1	4.95763	6.07872	0.433945
AZIN1	6.22905	5.46912	2.21428
B3GALNT2	8.25591	6.44695	7.58607
B3GAT3	5.76382	5.44522	3.72175
B3GLCT	8.28907	8.44825	7.38496
B3GNT7	4.18196	3.33423	6.25462
B4GALT1	7.87015	8.37106	8.81394
B4GALT5	6.32519	6.88036	6.41894
BABAM1	5.6005	4.85852	2.21428
BAG1	7.11874	8.53007	7.72713
BAG4	4.83234	5.6473	4.30543
BAIAP2L1	5.04493	4.11807	4.79013
BANP	6.42621	5.86112	5.23022
BAX	4.32835	3.70013	3.30799
BAZ1A	5.10033	4.17731	6.31548
BAZ1B	2.19587	4.89427	3.98414
BAZ2A	4.46125	5.78699	4.64593
BAZ2B	4.73068	5.39619	5.8398
BBOF1	5.6935	5.26579	6.77148
BBS1	5.39432	4.34171	2.86239
BBS2	7.39281	5.84294	4.04291
BBS4	7.7102	9.26436	8.74924
BBX	5.32625	4.28897	4.71983
BCAP31	4.92731	6.13956	4.4857
BCAR3	2.96577	2.31915	4.7554
BCAR4	4.50296	2.84279	3.40078
BCAS2	6.87845	6.33434	6.88022
BCAS3	6.59963	6.80723	7.05457
BCAT1	7.65576	5.82453	7.20368
BCCIP	6.65618	6.48262	7.11059
BCKDHA	5.94117	5.44522	6.87214
BCL2L11	9.93036	9.0729	8.34742
BCL2L13	4.18196	5.34543	5.56697
BCL7B	4.62131	2.68844	3.64795
BCL9	1.4023	7.51825	1.99371
BCLAF3	4.58293	2.31915	3.48796
BCO1	4.01902	4.48927	2.57443
BCOR	8.80058	8.53857	8.30603
BCORL1	6.69269	5.87908	5.41953
BDKRB1	4.62131	2.68844	3.48796
BDNF-AS	7.10527	7.14806	6.32734
BDP1	3.46508	4.05629	2.86239
BEAN1	7.66038	7.11056	6.25462
BECN1	6.31352	6.0631	5.17874
BEND2	6.12604	7.04049	7.29717
BEND4	5.54168	2.51558	6.02611
BEND6	7.09848	7.57443	7.48372
BEND7	5.95627	4.28897	5.44154
BEST3	5.20513	5.23823	5.50562
BEST4	9.42127	10.1774	9.64397
BFAR	6.22905	6.93288	7.16451
BFSP1	6.88636	8.28278	7.35048
BICC1	9.34735	9.66055	8.42403
BICD1	6.81364	5.94874	6.06916
BICDL1	4.32835	3.52875	2.86239
BICRAL	5.58116	5.06083	5.32798
BIRC3	8.09817	8.00473	5.96664
BIRC6	10.3615	9.43184	10.7547
BISPR	4.23243	3.43476	6.7363
BIVM	3.96035	6.12459	5.62582
BLM	6.31352	4.39259	7.71815
BLOC1S3	7.45789	6.99182	6.52581
BLOC1S5	7.1843	6.01519	5.60647
BMERB1	5.04493	3.70013	4.35265
BMP2K	3.83531	2.84279	3.8589
BMP6	3.08041	2.51558	4.9522
BMP8A	2.96577	4.39259	6.06916
BMPR1A	4.95763	4.62313	5.71887
BMPR1B	4.07541	1.48888	5.04137
BMPR2	4.32835	2.68844	5.25528
BMS1	4.37403	3.85329	4.4857
BMS1P1	5.32625	3.22616	3.57017
BMS1P2	4.4183	2.84279	3.72175
BMS1P20	3.28553	4.66513	3.40078
BMS1P4	6.30175	5.78699	6.02611
BNC2	6.52061	6.13956	8.83488
BNIPL	7.41483	4.92916	6.17804
BORCS6	7.24701	1.82155	1.41509
BPESC1	0.997887	8.52723	1.00636
BPIFC	3.28553	2.68844	5.39718
BPTF	8.83365	8.40554	8.65113
BRAF	6.39332	6.15438	6.70934
BRAP	4.4183	5.56096	5.85628
BRCA1	5.91051	6.60633	6.48401
BRD8	8.57229	7.84034	8.67223
BRDT	6.51042	6.21218	6.94328
BRK1	6.27792	5.91433	6.82269
BRMS1L	3.3781	6.84426	4.71983
BROX	7.52522	7.74566	8.55598
BRPF1	6.88636	8.21724	6.93555
BRWD1	6.22905	5.89681	6.37387
BSN	3.3781	4.74562	4.68335
BSPH1	5.45933	4.96322	4.71983
BTBD1	6.16554	4.85852	3.72175
BTBD16	5.86325	6.25406	6.45184
BTBD7	6.69269	5.60478	5.80627
BTBD8	4.01902	4.05629	2.21428
BTD	5.23018	4.66513	6.24214
BTF3L4	3.54712	4.89427	5.68237
BTG2-DT	6.40436	1.48888	3.40078
BTLA	5.94117	5.58304	7.47841
BTN3A2	7.959	8.6075	8.32391
BTRC	4.07541	4.57988	4.56804
BUB1B	6.24142	6.92425	7.08984
BUD13	5.04493	3.33423	6.65387
C10orf143	5.48036	6.33434	6.65387
C10orf82	2.19587	4.17731	4.68335
C10orf90	9.89653	10.4433	10.7015
C11orf1	6.39332	7.81259	6.84763
C11orf16	5.27901	6.51743	5.93596
C11orf54	5.94117	6.66959	8.33571
C11orf58	4.4183	3.77874	8.14099
C11orf65	6.89421	7.2132	5.48457
C11orf80	5.39432	5.6262	4.68335
C12orf42-AS1	5.48036	5.29283	3.64795
C12orf73	5.89493	1.05576	6.92777
C12orf76	8.8418	8.424	8.8328
C14orf39	5.50109	4.9965	5.82314
C14orf93	5.56156	6.25406	7.80983
C16orf46	4.6587	1.82155	6.32734
C16orf54	5.0729	2.31915	4.88954
C16orf96	4.76537	3.92418	4.4857
C17orf98	4.28119	4.53529	5.01226
C18orf25	7.25314	3.70013	1.00636
C19orf38	6.16554	6.0631	5.17874
C19orf44	3.46508	2.84279	3.72175
C19orf48	5.15368	5.02902	4.7554
C19orf54	5.86325	7.11056	5.95138
C1orf112	5.9712	3.22616	5.06991
C1orf115	11.1178	11.6099	11.6487
C1orf127	2.84122	4.05629	4.09937
C1orf141	6.74577	5.60478	2.98734
C1orf167	6.17846	6.50592	4.79013
C1orf167-AS1	4.79925	4.28897	8.4756
C1orf43	4.12967	4.92916	5.95138
C1orf56	5.04493	7.51825	7.6154
C1QA	5.6005	5.99886	0.433945
C1RL	1.97656	7.34176	1.00636
C20orf173	6.32519	6.56256	2.98734
C20orf203	8.03915	8.78938	8.02553
C22orf23	5.84714	5.87908	4.60751
C2CD3	7.04301	4.44174	5.46321
C2CD5	7.1843	6.21218	5.01226
C2CD6	3.28553	3.22616	4.15371
C2orf15	4.92731	5.29283	5.87257
C2orf42	5.6005	5.78699	5.32798
C2orf68	7.80911	8.77507	6.06916
C2orf76	4.98732	4.34171	3.72175
C2orf81	6.59963	1.82155	3.40078
C3	2.19587	4.96322	3.40078
C3orf33	6.28989	5.06083	6.85585
C3orf38	3.62474	4.11807	4.25661
C3orf49	5.27901	2.68844	2.86239
C3orf70	4.76537	6.82587	7.13105
C3orf84	5.87917	4.11807	5.0979
C3P1	4.95763	3.61698	4.09937
C4BPB	4.8647	3.22616	2.40556
C4orf36	2.55434	4.85852	4.09937
C4orf47	3.83531	5.31937	2.21428
C5	2.96577	5.09196	3.57017
C5AR1	5.98599	5.15226	6.13816
C5AR2	2.84122	4.23422	4.88954
C5orf15	5.9712	2.0917	3.57017
C5orf24	3.96035	5.87908	4.20608
C5orf34	7.71464	7.35465	4.25661
C5orf64	4.95763	5.84294	6.20402
C5orf67	6.70167	5.46912	6.02611
C6orf163	8.07416	5.58304	6.91996
C6orf62	5.20513	3.43476	5.56697
C6orf89	4.07541	4.48927	4.15371
C7	3.96035	4.17731	3.10232
C7orf57	5.2548	5.23823	5.46321
C8orf34	4.23243	5.66811	6.54627
C9orf153	4.69514	3.85329	2.98734
C9orf57	3.89918	3.92418	4.79013
C9orf72	4.62131	4.70594	3.10232
C9orf85	4.12967	2.84279	5.32798
C9orf92	4.18196	6.39798	1.73321
CA5A	3.96035	3.85329	5.12535
CAAP1	3.83531	3.77874	4.92121
CABIN1	7.16495	7.26191	7.62505
CABP4	6.58999	5.56096	3.40078
CACNA1A	6.60921	6.85337	5.17874
CACNA1D	4.73068	1.48888	3.79195
CACNA1F	6.16554	6.79782	6.51547
CACNA1S	7.85815	8.12245	8.10352
CACNA2D1	6.17846	5.31937	7.32703
CACNA2D3	6.6654	7.56891	6.72737
CACNB1	6.04365	7.34822	7.11744
CACNB2	9.0809	7.69081	8.97351
CACNB4	5.61959	6.84426	4.92121
CACUL1	5.56156	2.84279	1.73321
CAD	5.10033	8.38369	6.01147
CADM2	3.3781	2.31915	4.39838
CADPS	8.91121	9.17997	9.39182
CADPS2	5.45933	5.12242	4.82403
CALCOCO1	6.90203	6.99182	7.17112
CALCOCO2	7.38725	6.91558	6.54627
CALCR	5.98599	5.44522	5.50562
CALD1	7.49969	7.38638	6.20402
CALN1	6.42621	7.38638	6.31548
CALU	8.26503	7.92919	6.9121
CAMK1D	5.95627	6.87142	3.64795
CAMK2B	7.38168	2.84279	1.41509
CAMK2G	4.76537	4.34171	3.40078
CAMKK2	5.10033	6.70021	6.42999
CAMKMT	4.5435	4.05629	4.64593
CAMSAP2	3.18662	3.33423	5.37448
CAMTA1	5.61959	5.02902	7.43519
CAND1	5.20513	0.433945	4.71983
CAND2	5.23018	7.04845	4.68335
CANX	6.77159	4.96322	5.68237
CAP1	3.62474	1.05576	5.48457
CAP2	5.6005	6.41038	5.60647
CAPG	2.7049	3.61698	4.39838
CAPN11	5.74656	5.12242	1.00636
CAPN12	4.50296	5.89681	6.48401
CAPN7	5.56156	5.29283	6.20402
CAPN8	6.91754	6.19795	7.18423
CAPRIN1	4.58293	4.70594	2.86239
CAPZA1	2.96577	5.53854	2.98734
CAPZA2	3.96035	3.22616	4.4857
CAPZA3	7.30711	6.16905	6.82269
CAPZB	9.78049	9.75229	9.60915
CARD11	6.33677	5.93164	5.70073
CARD14	5.48036	4.74562	5.71887
CARD8	4.83234	3.61698	3.20882
CARF	5.10033	5.44522	2.72558
CARMIL1	4.89635	4.9965	3.57017
CARNMT1	3.28553	3.43476	3.72175
CASC3	5.63843	5.6473	6.09716
CASD1	6.47941	6.47083	2.57443
CASK	4.98732	6.83509	5.50562
CASP14	2.55434	1.48888	6.90419
CASP2	6.75443	7.881	7.62024
CASP3	4.12967	6.64881	6.19109
CASP7	6.02945	1.48888	3.79195
CASP8	5.17963	7.07205	2.86239
CASP8AP2	6.32519	7.94632	6.61566
CASS4	8.18401	8.22077	9.11374
CAST	4.4183	4.05629	5.17874
CASTOR2	5.20513	7.34176	3.10232
CAT	9.53873	9.06703	9.88287
CATIP-AS2	5.45933	7.03249	5.48457
CATSPER2	5.43798	5.26579	3.10232
CATSPER2P1	6.12604	4.11807	6.48401
CATSPER4	4.07541	5.84294	3.57017
CATSPERD	8.14173	8.93165	7.72713
CATSPERE	5.56156	6.50592	5.66376
CATSPERG	5.83086	5.99886	6.0406
CBFA2T2	8.1936	8.96356	8.23849
CBFB	4.12967	3.77874	5.50562
CBLB	4.98732	3.77874	4.39838
CBLL2	6.85449	6.79782	6.70934
CBLN4	6.30175	6.25406	0.433945
CBR1	6.16554	7.69588	7.15788
CBR3-AS1	2.19587	5.53854	3.79195
CBR4	6.45837	5.74844	5.58686
CBWD1	5.56156	6.0631	6.46264
CBWD2	6.58028	6.37286	6.17804
CBWD3	3.76848	3.61698	4.04291
CBWD5	4.6587	4.57988	4.64593
CBWD6	4.28119	4.11807	4.52746
CBX3	9.29785	8.53857	6.54627
CBX5	8.57473	7.47759	7.77559
CBY1	5.86325	2.68844	2.21428
CBY3	4.23243	5.37103	1.73321
CC2D1B	7.12543	6.45894	7.28504
CC2D2B	2.55434	4.23422	7.49429
CCAR1	5.39432	5.91433	5.56697
CCBE1	5.89493	5.44522	3.20882
CCDC113	5.2548	5.91433	2.72558
CCDC117	5.2548	6.12459	2.57443
CCDC12	6.94049	3.77874	1.41509
CCDC125	8.15814	5.87908	6.35079
CCDC134	5.0729	5.02902	4.56804
CCDC138	3.83531	4.48927	4.56804
CCDC141	6.52061	5.89681	5.44154
CCDC142	8.46821	8.41787	8.9333
CCDC144A	6.56066	5.82453	6.50506
CCDC144B	5.54168	5.42091	5.93596
CCDC144CP	5.58116	5.37103	5.82314
CCDC144NL-AS1	4.8647	5.68861	5.58686
CCDC149	7.25924	7.92055	6.754
CCDC150	6.71947	6.49432	6.69109
CCDC157	7.08481	6.22628	4.64593
CCDC163	8.0707	5.94874	5.48457
CCDC170	9.90141	10.8254	11.0667
CCDC175	6.39332	6.94996	7.30919
CCDC18	6.31352	5.39619	5.99668
CCDC18-AS1	3.83531	3.61698	6.51547
CCDC181	3.3781	3.52875	3.20882
CCDC186	6.07164	4.23422	5.95138
CCDC200	7.22226	5.29283	2.57443
CCDC28A-AS1	8.06722	7.72596	5.88868
CCDC40	8.2498	7.26191	7.67235
CCDC43	6.54077	5.84294	5.66376
CCDC47	7.54032	4.28897	5.75447
CCDC57	4.5435	2.0917	3.79195
CCDC62	5.01641	4.48927	4.98254
CCDC65	8.84383	8.80824	9.52404
CCDC7	4.98732	4.28897	5.52636
CCDC77	4.62131	4.34171	2.57443
CCDC8	5.84714	4.96322	6.37387
CCDC83	7.1907	5.56096	4.35265
CCDC88A	3.76848	3.99175	6.13816
CCDC88C	7.91332	2.31915	5.0979
CCER2	5.17963	5.6262	3.40078
CCL20	8.39256	8.07262	7.58607
CCL22	3.96035	5.74844	2.98734
CCL28	1.97656	4.34171	4.4857
CCL5	6.24142	3.85329	5.80627
CCM2	7.8174	7.22026	7.80983
CCN3	4.58293	4.23422	2.21428
CCN5	6.25369	4.66513	4.92121
CCNB1IP1	7.10527	7.39888	5.95138
CCNC	6.47941	5.18149	3.20882
CCNDBP1	7.82974	9.00503	8.17094
CCNE1	5.63843	7.41743	1.41509
CCNI	5.12725	6.07872	5.62582
CCNL2	3.46508	3.61698	4.15371
CCNT1	4.18196	3.43476	3.92288
CCNYL2	5.54168	4.05629	3.57017
CCP110	5.37198	5.68861	4.04291
CCPG1	3.83531	5.31937	6.13816
CCSAP	8.57473	7.63379	8.50203
CCSER1	3.89918	3.52875	3.92288
CCSER2	6.63758	5.98235	6.4078
CCT3	4.5435	2.0917	4.52746
CCT6A	11.5076	11.3112	11.4435
CCT6P1	4.83234	3.33423	4.98254
CCT6P3	4.98732	4.05629	4.98254
CCT8	7.73228	6.88036	8.03279
CCZ1	4.76537	3.99175	4.30543
CCZ1B	5.32625	5.15226	4.35265
CD109	5.84714	6.26775	6.57642
CD163	4.46125	3.92418	4.39838
CD1A	3.28553	7.87654	3.10232
CD22	3.6984	5.68861	5.23022
CD38	6.08543	5.60478	5.32798
CD3G	2.96577	4.89427	3.20882
CD4	3.3781	3.33423	3.48796
CD46	7.4737	7.74566	8.59578
CD70	4.01902	4.78424	5.20471
CD82	5.83086	5.42091	3.48796
CD86	5.65702	4.17731	5.75447
CDA	4.95763	5.74844	4.68335
CDADC1	12.7378	11.8563	12.2656
CDAN1	2.19587	5.98235	5.12535
CDC14A	9.28596	8.42094	8.99785
CDC14B	2.84122	5.34543	4.4427
CDC25C	6.84641	5.49264	5.68237
CDC40	2.84122	2.68844	4.82403
CDC42	1.97656	2.98221	6.47336
CDC42BPA	5.84714	6.07872	6.39658
CDC42BPG	6.19128	4.57988	6.45184
CDC42EP2	9.95499	10.7066	8.62252
CDC42EP3	11.0945	11.172	11.5675
CDC42SE2	2.55434	3.52875	4.98254
CDC5L	7.58955	7.62849	7.22286
CDC6	5.65702	3.43476	3.64795
CDC73	6.07164	5.02902	4.98254
CDCA5	2.7049	3.70013	4.04291
CDCA7L	7.37607	7.76992	7.54091
CDH1	7.42572	7.36743	7.75815
CDH13	8.91315	7.92919	8.4323
CDH17	9.12998	9.66185	8.82654
CDH2	5.17963	2.98221	5.54681
CDH23	7.41483	7.77472	7.22286
CDH26	7.39835	3.61698	7.83499
CDH3	7.75835	6.34729	7.41864
CDH6	10.5524	10.4281	10.8879
CDH7	5.50109	5.58304	4.82403
CDH9	6.94049	7.23428	7.73606
CDHR2	3.28553	3.99175	3.48796
CDHR3	6.07164	4.48927	4.64593
CDIN1	5.98599	5.37103	6.58633
CDK11A	3.76848	3.22616	3.57017
CDK11B	4.4183	4.44174	2.40556
CDK12	8.02132	6.66959	7.53068
CDK13	7.05006	6.0473	6.85585
CDK14	5.41632	2.0917	3.64795
CDK15	6.39332	5.96564	4.9522
CDK19	4.37403	2.51558	3.8589
CDK2	4.32835	5.44522	6.6726
CDK2AP1	5.23018	4.85852	4.30543
CDK5RAP1	8.92854	7.42356	8.95832
CDK6	4.12967	2.0917	4.7554
CDKAL1	6.32519	6.50592	5.54681
CDKL1	6.83829	6.54017	6.58633
CDKL2	4.37403	2.98221	4.64593
CDKL3	3.3781	4.05629	3.57017
CDKL4	4.69514	4.48927	5.77194
CDKL5	3.18662	3.43476	4.04291
CDKN1A	6.89421	5.56096	5.23022
CDNF	5.76382	4.44174	3.20882
CDON	4.73068	4.17731	4.71983
CDRT7	5.65702	4.11807	1.73321
CEACAM19	4.5435	2.51558	2.98734
CEACAM22P	6.55075	8.32268	2.57443
CEACAM5	6.41533	6.07872	5.64492
CECR2	4.69514	4.70594	4.64593
CELA1	3.89918	4.17731	5.15229
CELA2A	9.4812	9.16358	7.99237
CELA3A	4.8647	3.77874	4.04291
CELF1	5.58116	2.31915	4.60751
CELSR1	5.71141	4.96322	2.86239
CELSR2	4.01902	3.61698	2.86239
CEMIP2	11.4092	11.2718	10.4921
CENPBD2P	4.79925	6.7302	6.84763
CENPE	3.3781	3.92418	5.41953
CENPK	5.20513	0.433945	5.46321
CENPM	5.2548	4.28897	1.41509
CENPO	6.87845	4.17731	5.0979
CEP104	8.23131	7.44782	8.01456
CEP112	11.0739	11.2547	10.9711
CEP126	6.39332	4.9965	5.52636
CEP128	5.43798	3.52875	5.77194
CEP152	5.41632	3.70013	4.7554
CEP162	5.81439	5.26579	5.32798
CEP164	5.63843	5.6473	6.97381
CEP19	5.71141	6.36013	6.16487
CEP192	4.69514	5.68861	5.60647
CEP250	7.5992	7.69588	6.84763
CEP295	6.6654	6.62773	6.36238
CEP350	4.46125	6.26775	4.82403
CEP41	10.1604	11.4919	9.614
CEP57	3.83531	3.99175	2.86239
CEP63	6.20398	5.70883	4.04291
CEP76	5.52153	4.82186	6.60595
CEP78	5.17963	6.07872	4.92121
CEP83	10.9638	10.6245	11.3815
CEP85	4.4183	3.70013	4.9522
CEP97	10.6594	11.0361	9.88688
CEPT1	4.58293	3.70013	4.39838
CERS2	3.28553	4.74562	2.98734
CERS5	9.88376	9.89809	8.4514
CERT1	5.63843	5.76784	5.78921
CFAP107	6.96308	4.57988	6.60595
CFAP221	2.96577	4.05629	3.30799
CFAP251	7.46318	6.98354	7.32111
CFAP298	8.91121	7.98828	7.90794
CFAP418-AS1	1.97656	4.34171	3.92288
CFAP43	6.11263	5.46912	4.56804
CFAP44	6.30175	6.0631	5.56697
CFAP44-AS1	5.78087	5.02902	4.82403
CFAP47	5.67538	2.84279	2.98734
CFAP52	2.38621	4.23422	4.15371
CFAP54	4.23243	4.23422	5.95138
CFAP57	8.63928	9.08261	9.00525
CFAP61	6.97794	7.64433	6.55639
CFAP97	3.62474	3.99175	2.57443
CFDP1	7.12543	6.87142	7.96223
CFL1P1	5.83086	5.12242	6.29144
CFLAR	5.17963	5.51577	4.39838
CGNL1	5.50109	3.92418	7.74051
CHAF1A	3.28553	4.92916	3.10232
CHAF1B	8.10834	8.38997	8.315
CHAT	2.84122	6.77882	1.00636
CHCHD2	4.5435	3.52875	3.64795
CHCHD5	1.71781	4.34171	4.85716
CHD1	10.0817	9.61441	10.8559
CHD1L	4.98732	5.23823	6.98883
CHD2	7.28337	6.77882	5.56697
CHD4	4.32835	3.43476	5.37448
CHD8	4.28119	5.51577	6.39658
CHEK1	5.86325	4.23422	1.41509
CHGB	5.41632	5.56096	6.267
CHI3L2	7.1843	6.59551	5.66376
CHKA	4.07541	4.23422	5.52636
CHN1	8.83569	8.09199	8.75804
CHN2	4.12967	4.39259	5.04137
CHORDC1P4	5.84714	5.91433	7.49954
CHP1	7.0288	6.61707	6.61566
CHRNA5	0.997887	8.47211	2.40556
CHROMR	8.94565	8.92086	9.5356
CHST5	5.6005	6.67987	7.12426
CIAO2A	6.8219	3.85329	4.68335
CIB3	4.6587	4.28897	5.41953
CIDECP1	7.26531	8.21724	4.92121
CIITA	9.15799	9.60904	10.4191
CILP	5.50109	6.24024	5.35141
CIR1	5.54168	4.53529	6.17804
CIT	11.1131	10.0991	10.7645
CIZ1	4.69514	3.52875	3.8589
CKAP2L	6.67455	4.9965	5.93596
CKAP5	3.6984	1.82155	4.52746
CLASP2	6.34826	5.99886	5.62582
CLCA2	5.54168	4.28897	4.20608
CLCN4	6.38218	7.19181	5.85628
CLCN7	5.27901	5.02902	3.30799
CLDN10	3.46508	5.42091	3.20882
CLDN11	9.32281	6.41038	6.46264
CLDN3	6.13933	5.66811	2.86239
CLEC16A	8.81307	11.0505	9.93228
CLEC17A	4.92731	4.11807	2.98734
CLEC19A	7.60878	6.72027	7.93146
CLEC2D	5.17963	2.84279	7.7091
CLEC4A	3.18662	4.48927	4.20608
CLEC4C	8.49946	8.79884	8.98104
CLEC4F	4.37403	5.39619	2.98734
CLEC7A	4.79925	3.52875	2.40556
CLGN	7.48935	7.1701	7.73606
CLHC1	6.63758	5.37103	7.74051
CLIC5	5.65702	6.65924	5.95138
CLIP1	4.89635	4.05629	5.15229
CLIP2	4.83234	3.92418	4.39838
CLIP4	6.94049	6.85337	5.92038
CLK1	7.96274	7.62318	7.78422
CLK2P1	2.84122	6.10946	2.40556
CLMAT3	3.76848	5.70883	6.6726
CLMP	7.32467	6.43487	7.01842
CLN3	6.42621	7.30239	6.46264
CLNK	4.07541	5.82453	4.56804
CLOCK	8.7774	8.21371	8.71577
CLP1	2.38621	5.82453	2.21428
CLPTM1	3.46508	2.0917	4.52746
CLPX	5.01641	3.22616	4.85716
CLSPN	6.64691	7.63379	6.19109
CLSTN1	5.32625	5.31937	5.99668
CLSTN3	3.18662	5.42091	4.60751
CLTC	4.18196	2.98221	4.25661
CLTCL1	6.90203	5.26579	4.9522
CLUAP1	8.48131	9.45746	8.43504
CLUL1	3.46508	3.10933	3.72175
CMKLR2	4.6587	2.68844	4.88954
CMKLR2-AS	5.23018	4.92916	5.15229
CMTM2	3.28553	4.74562	5.0979
CMTM6	3.3781	4.05629	3.8589
CMTM7	11.496	12.0268	11.2106
CMYA5	5.72909	2.31915	5.41953
CNBD2	2.19587	5.44522	5.8398
CNEP1R1	5.67538	6.21218	5.93596
CNGB1	3.54712	3.70013	3.64795
CNKSR1	3.96035	5.39619	1.00636
CNKSR2	4.62131	3.43476	2.21428
CNKSR3	5.71141	6.0631	6.29144
CNNM1	3.08041	6.10946	2.98734
CNNM2	4.12967	5.70883	4.39838
CNNM4	3.76848	5.37103	3.10232
CNOT1	5.27901	4.9965	6.16487
CNOT10	6.08543	5.39619	5.70073
CNOT6	6.63758	4.85852	5.50562
CNOT6L	5.17963	5.6473	5.70073
CNOT9	9.44955	5.12242	10.7469
CNP	7.27738	8.2794	7.9546
CNPY1	10.2603	8.3194	8.37912
CNRIP1	6.08543	6.55141	8.41849
CNTD1	3.08041	7.36743	1.00636
CNTN1	3.96035	3.22616	4.52746
CNTN5	0.997887	4.17731	5.95138
CNTNAP1	8.45233	9.67988	8.61527
CNTNAP2	7.22226	6.22628	6.9121
CNTNAP2-AS1	5.58116	4.62313	4.68335
CNTNAP3	4.8647	3.85329	4.15371
CNTNAP3B	6.19128	5.56096	5.75447
CNTNAP3C	6.19128	5.37103	5.70073
CNTNAP3P2	4.5435	4.39259	4.56804
CNTNAP5	7.80495	7.96325	7.2292
CNTRL	5.54168	4.23422	3.64795
COA1	5.12725	6.0473	1.00636
COA4	5.52153	4.62313	4.15371
COA6	3.6984	2.51558	4.4857
COA7	5.12725	6.44695	0.433945
COA8	9.214	9.03135	8.67687
COBL	3.46508	4.05629	3.30799
COCH	3.46508	2.84279	4.60751
COG1	5.98599	6.22628	6.02611
COG3	3.83531	3.99175	4.4857
COG4	4.37403	7.24124	5.41953
COG7	4.28119	4.70594	5.01226
COG8	3.83531	6.24024	1.99371
COIL	4.62131	5.37103	5.39718
COL14A1	3.62474	3.52875	6.15158
COL15A1	5.52153	7.72099	6.16487
COL16A1	6.35966	6.85337	2.40556
COL17A1	2.7049	1.48888	7.87597
COL22A1	3.83531	3.52875	3.64795
COL24A1	4.50296	3.43476	2.72558
COL25A1	6.39332	5.76784	6.74518
COL27A1	5.67538	6.78836	5.32798
COL2A1	3.96035	2.31915	3.92288
COL4A1	4.37403	3.10933	2.86239
COL4A3	7.11874	6.29476	5.27992
COL4A4	7.82974	8.79884	7.45696
COL4A5	2.96577	4.89427	4.30543
COL4A6	3.3781	6.70021	1.41509
COL5A2	6.50016	7.17738	7.11744
COL6A4P2	5.76382	5.99886	5.27992
COL6A6	6.51042	5.37103	5.88868
COL9A1	5.92592	4.89427	6.47336
COLEC12	5.0729	3.99175	1.00636
COMMD1	6.53073	6.74005	5.93596
COMMD10	9.38966	8.92735	8.22269
COMMD4	4.50296	2.68844	4.64593
COMT	6.5705	7.44782	6.22954
COMTD1	7.46318	6.45894	7.58607
COPA	4.23243	3.92418	5.68237
COPB1	5.91051	5.21014	5.96664
COPG1	5.48036	4.11807	3.20882
COPRS	8.33887	7.95058	7.32111
COPS4	5.95627	5.18149	6.32734
COQ10B	2.38621	4.44174	4.09937
COQ3	1.97656	4.28897	4.71983
COQ7	6.08543	5.46912	6.13816
COQ8A	4.79925	3.77874	3.57017
CORO1C	3.18662	3.43476	4.82403
CORO2A	5.9712	6.83509	5.54681
CORO2B	4.32835	2.51558	3.64795
COTL1	4.76537	2.84279	5.71887
COX1	6.43701	5.21014	5.23022
COX10	4.6587	5.96564	5.66376
COX10-DT	3.76848	5.21014	5.15229
COX11	5.37198	6.24024	4.92121
COX16	4.76537	3.99175	4.52746
COX18	7.97761	8.09967	7.74936
COX2	3.62474	4.11807	3.30799
COX3	3.6984	3.77874	3.57017
COX4I2	3.46508	3.85329	3.20882
COX6B1	7.02164	7.22729	6.53607
COX7A2L	6.59963	5.12242	5.58686
CP	11.6069	11.3523	12.2092
CPA1	4.73068	5.70883	3.20882
CPA3	5.23018	3.43476	5.66376
CPA4	6.87845	5.98235	5.0979
CPAMD8	4.46125	5.23823	4.35265
CPB2	5.67538	6.37286	7.42418
CPB2-AS1	5.01641	9.07484	5.25528
CPD	5.84714	4.78424	4.52746
CPEB3	4.01902	3.43476	2.72558
CPHXL	10.2851	9.41656	9.96493
CPLANE1	10.9193	10.8827	10.8605
CPLANE2	5.45933	7.99653	5.66376
CPM	5.92592	2.68844	3.64795
CPNE4	5.76382	4.70594	7.7091
CPNE5	5.04493	3.52875	5.35141
CPNE7	1.71781	9.51026	1.73321
CPNE8	5.78087	6.21218	4.60751
CPQ	4.6587	5.70883	5.32798
CPT1A	6.55075	4.48927	5.54681
CPT1C	6.31352	5.86112	6.38527
CPVL-AS2	5.74656	6.10946	4.04291
CPXM2	6.61873	6.25406	5.87257
CR1	6.58999	4.70594	5.90462
CR1L	6.12604	5.78699	6.12462
CRACDL	2.84122	4.66513	5.04137
CRB1	9.20456	8.9078	9.00894
CRCP	8.32149	8.78938	5.23022
CREB1	3.3781	4.57988	3.72175
CREB5	5.12725	4.92916	4.35265
CREBBP	10.7115	10.9769	11.3348
CREBL2	12.6581	12.6573	12.3761
CREBRF	4.83234	4.74562	5.01226
CREM	5.30282	4.28897	4.9522
CRIP3	5.50109	7.52397	5.20471
CRIPT	3.6984	7.24816	5.58686
CRISPLD2	6.37096	6.36013	6.44095
CRK	4.92731	5.02902	2.40556
CRLF3	5.63843	5.23823	6.51547
CRLS1	6.32519	5.94874	5.20471
CRMP1	4.76537	5.78699	1.41509
CRNKL1	6.22905	7.74566	6.06916
CROCC	4.12967	4.48927	4.56804
CROCCP3	3.46508	7.47759	4.20608
CRPPA	6.17846	7.80321	7.9546
CRSP8P	6.00062	3.85329	5.04137
CRTAC1	4.07541	3.99175	3.48796
CRTC1	4.92731	4.92916	2.21428
CRX	7.1519	5.29283	5.92038
CRYBG1	8.01051	7.38009	8.03641
CRYBG2	7.40386	7.39888	8.02917
CRYZL1	7.27738	7.39888	8.29398
CS	4.95763	5.93164	4.98254
CSE1L	6.73706	6.71028	6.63489
CSF2RA	5.01641	5.06083	5.39718
CSGALNACT1	8.13843	7.36743	7.13105
CSMD1	9.214	8.46618	8.4323
CSMD2	4.6587	6.60633	6.54627
CSNK1A1	5.2548	3.61698	2.72558
CSNK1G1	8.97188	7.94632	8.37627
CSNK2A1	4.79925	5.29283	6.72737
CSNK2A2	4.92731	3.85329	3.8589
CSPP1	4.12967	4.53529	3.20882
CSRNP2	3.89918	3.22616	3.10232
CSRP2	10.2264	8.78938	9.8493
CSTA	5.12725	4.48927	5.17874
CSTF3-DT	4.5435	4.57988	6.97381
CSTPP1	5.27901	4.66513	4.88954
CTBS	7.58955	6.44695	7.48902
CTC1	3.96035	3.85329	3.72175
CTCF	4.69514	6.7302	3.79195
CTDSP2	7.89777	6.57363	8.52282
CTH	4.50296	3.92418	5.25528
CTNNA2	6.96308	7.31563	7.30319
CTNNBL1	3.46508	4.92916	4.52746
CTPS1	7.34201	7.92055	7.55612
CTPS2	5.2548	3.52875	6.53607
CTR9	6.17846	2.84279	1.99371
CTSB	7.03592	6.55141	7.32703
CTSK	4.46125	3.33423	2.72558
CTSV	6.89421	5.87908	4.88954
CTTN	8.11171	9.02532	8.297
CTTNBP2	4.83234	5.51577	5.93596
CUBN	7.47894	6.77882	8.48888
CUEDC1	4.37403	4.74562	1.41509
CUL2	7.65576	6.96685	7.91975
CUL3	5.12725	5.86112	1.41509
CUL5	6.95559	5.44522	7.58607
CUX1	5.95627	6.45894	5.93596
CUX2	4.69514	6.0473	1.99371
CWC27	3.3781	5.23823	4.82403
CWF19L1	4.92731	5.58304	2.86239
CXADR	2.55434	3.22616	4.64593
CXCL17	5.15368	6.21218	5.98174
CXCR2	4.46125	6.92425	5.27992
CYB561A3	6.8219	6.97522	5.30415
CYB561D2	7.76265	9.6696	7.02572
CYB5B	5.95627	3.77874	3.72175
CYB5RL	5.48036	6.43487	4.20608
CYBRD1	5.43798	2.31915	3.30799
CYFIP1	6.46893	6.43487	6.57642
CYP17A1	5.10033	5.06083	3.98414
CYP1A2	4.95763	5.39619	5.23022
CYP20A1	8.33599	7.24816	8.08965
CYP24A1	5.83086	7.46575	6.60595
CYP27A1	5.67538	5.21014	5.62582
CYP2B6	6.25369	6.10946	4.9522
CYP2U1-AS1	8.01773	7.80321	6.78875
CYP3A4	5.12725	1.05576	5.95138
CYP4Z1	3.18662	3.43476	3.57017
CYTB	4.07541	4.57988	3.57017
CYTIP	5.81439	5.12242	7.39628
CYYR1	0.997887	6.34729	4.60751
D21S2088E	7.02164	5.87908	7.90398
DAB2	1.71781	6.97522	1.73321
DACH1	3.62474	3.52875	2.98734
DAND5	4.23243	2.51558	3.92288
DAO	5.52153	5.53854	3.30799
DAP3	4.01902	3.77874	2.57443
DAPK2	5.50109	5.74844	3.48796
DAPL1	5.04493	4.23422	2.86239
DARS2	4.98732	3.70013	4.04291
DAW1	10.4766	10.2882	10.3797
DAZAP2	9.22027	9.30477	9.25404
DBF4	4.79925	5.29283	5.20471
DBF4B	3.62474	5.37103	3.79195
DBNDD1	2.96577	4.89427	4.20608
DBT	8.51228	7.28902	5.54681
DCAF1	9.18226	8.53007	8.02553
DCAF12	5.20513	5.80588	3.64795
DCAF16	6.28989	3.61698	6.15158
DCAF17	6.12604	6.91558	6.44095
DCAF4	5.63843	3.10933	2.40556
DCAF6	3.96035	4.28897	4.52746
DCAF7	9.38409	8.78701	8.97916
DCAF8	3.62474	4.28897	3.64795
DCC	6.30175	7.09528	7.30919
DCDC2	6.46893	6.15438	6.90419
DCHS2	3.46508	4.96322	3.57017
DCLK2	6.94049	6.48262	6.90419
DCLRE1B	4.92731	1.82155	4.98254
DCLRE1C	8.67393	7.8219	7.51519
DCLRE1CP1	3.76848	4.53529	2.21428
DCP1A	12.4868	12.4784	12.5659
DCP2	5.98599	3.43476	3.40078
DCPS	4.6587	5.21014	4.88954
DCST1	3.96035	4.70594	4.20608
DCTN4	7.45789	6.25406	7.39063
DCUN1D5	2.7049	2.84279	5.41953
DCX	5.9712	5.6262	5.60647
DDAH1	6.68365	7.65479	7.17769
DDB1	6.76304	6.74984	6.33912
DDB2	3.62474	2.31915	5.06991
DDC	5.81439	6.48262	5.50562
DDHD1	2.84122	4.28897	3.10232
DDHD2	5.30282	6.70021	4.71983
DDI2	3.76848	2.98221	5.48457
DDX10	6.90203	5.56096	6.37387
DDX11	4.6587	5.39619	3.30799
DDX17	4.28119	4.89427	6.24214
DDX18	7.33625	5.76784	5.30415
DDX19A	7.88205	6.92425	7.2165
DDX19B	5.39432	4.53529	4.60751
DDX20	3.28553	4.62313	3.48796
DDX21	7.34201	6.45894	6.93555
DDX23	2.84122	2.68844	5.66376
DDX27	8.3702	3.99175	6.70934
DDX28	3.83531	8.14117	1.00636
DDX31	5.30282	6.28132	4.35265
DDX3X	3.89918	4.9965	5.27992
DDX42	3.28553	5.96564	3.48796
DDX43	5.17963	4.28897	2.98734
DDX46	5.84714	4.70594	5.92038
DDX47	3.83531	1.05576	8.74039
DDX50	10.9638	10.9585	9.97062
DDX52	4.8647	5.18149	5.06991
DDX58	6.64691	7.48347	6.84763
DDX6	7.27738	6.86242	7.0037
DEFB107A	5.10033	5.02902	4.60751
DEFB107B	4.18196	2.51558	3.48796
DEFB118	8.08106	8.44825	7.33293
DEFB136	7.96647	7.07205	6.25462
DEK	5.56156	4.11807	6.54627
DENND10	3.89918	5.76784	7.01108
DENND1A	6.16554	4.92916	5.95138
DENND2A	7.78818	7.17738	8.85141
DENND2C	4.89635	3.22616	3.40078
DENND3	6.05771	3.52875	2.98734
DENND4A	9.23736	8.08427	8.18731
DENND4C	6.63758	5.89681	5.54681
DENND5A	8.83161	7.97165	9.1692
DENND5B	7.20972	6.48262	6.53607
DENND6A	9.19663	10.1247	9.04533
DEPDC1B	9.53998	9.59009	10.056
DEPDC5	8.35034	8.31281	7.55107
DEPDC7	4.37403	2.68844	5.17874
DERA	5.41632	6.48262	5.56697
DERL1	6.77159	6.12459	4.64593
DES	5.01641	3.33423	5.12535
DET1	9.38409	9.65144	8.57104
DFFA	8.21572	8.15598	8.40735
DGKB	2.7049	4.11807	5.44154
DGKG	4.58293	5.82453	4.04291
DGKH	3.08041	6.13956	3.48796
DGKI	5.95627	6.21218	4.98254
DGLUCY	5.84714	6.09417	5.12535
DHFR	3.28553	2.51558	5.58686
DHODH	4.98732	6.26775	3.40078
DHRS3	6.19128	5.51577	6.17804
DHRS7	6.16554	7.39888	4.79013
DHTKD1	6.51042	6.22628	6.33912
DHX29	5.43798	5.66811	4.15371
DHX30	8.19041	7.49515	8.32982
DHX34	2.96577	4.28897	4.04291
DHX40	5.01641	3.77874	5.58686
DHX57	3.83531	2.68844	3.98414
DHX8	5.12725	4.74562	4.68335
DIAPH2	4.89635	3.70013	4.4857
DIAPH3	3.18662	4.89427	5.95138
DIAPH3-AS1	5.20513	5.53854	2.72558
DIMT1	6.22905	4.66513	5.99668
DIO1	7.85815	7.83115	8.25723
DIP2A	5.71141	6.39798	5.60647
DIP2B	10.3686	10.4553	10.2602
DIPK1A	3.18662	4.66513	5.23022
DIS3L2	9.78472	10.1285	10.2257
DISP1	6.58999	6.36013	5.85628
DIXDC1	6.99996	3.70013	3.79195
DKC1	9.9578	11.02	10.5975
DKFZp451B082	3.18662	1.82155	7.07583
DKFZP586I1420	10.2303	8.91217	10.1921
DKK4	6.77159	6.30807	5.54681
DLAT	5.04493	5.37103	5.85628
DLC1	4.62131	5.80588	5.54681
DLEU2	8.08106	7.39264	8.7991
DLG1	4.89635	4.39259	4.88954
DLG2	5.94117	5.72877	6.52581
DLGAP1	7.05006	6.57363	6.92777
DLGAP3	2.7049	4.78424	2.57443
DLGAP4-AS1	4.8647	2.98221	4.09937
DLGAP5	3.96035	4.85852	1.73321
DMAC2L	2.38621	5.93164	4.15371
DMD	5.54168	3.33423	4.30543
DMP1	7.216	6.43487	4.88954
DMTF1	4.12967	3.70013	5.04137
DMXL1	6.97053	6.10946	4.04291
DNAAF1	7.35914	6.98354	4.85716
DNAAF10	5.84714	4.96322	6.12462
DNAAF8	7.22849	6.99182	6.70934
DNAAF9	6.62818	4.66513	4.98254
DNAH1	2.84122	3.77874	3.72175
DNAH10	5.2548	5.74844	4.68335
DNAH11	5.71141	6.79782	6.267
DNAH12	7.75835	7.00823	7.97738
DNAH14	7.37045	6.26775	6.91996
DNAH17	9.67268	9.2051	9.73477
DNAH2	6.34826	5.93164	6.7363
DNAH3	10.1918	10.9415	10.4315
DNAH5	7.81326	7.34176	6.35079
DNAH6	4.8647	4.92916	4.56804
DNAH7	5.87917	3.77874	5.20471
DNAH8	9.44018	9.39955	9.55592
DNAH9	10.3979	10.4281	10.7224
DNAI2	4.89635	6.65924	5.75447
DNAI3	7.05006	7.42966	6.74518
DNAI4	5.04493	5.84294	6.93555
DNAI7	10.003	10.6691	9.83066
DNAJA1	6.63758	7.38009	6.267
DNAJA3	5.54168	7.30903	6.44095
DNAJB1	8.59898	7.91186	7.0037
DNAJB13	4.18196	5.12242	3.30799
DNAJB4	3.46508	6.80723	4.25661
DNAJB6	5.15368	5.58304	2.40556
DNAJC1	3.3781	4.57988	3.20882
DNAJC14	4.37403	3.43476	3.10232
DNAJC15	10.3566	9.05129	10.5672
DNAJC16	7.8781	8.05693	7.87597
DNAJC17	0.997887	4.85852	4.4427
DNAJC18	5.0729	4.82186	4.71983
DNAJC5G	2.19587	5.06083	8.5331
DNAJC7	5.65702	6.61707	5.64492
DNAL1	6.42621	7.04845	7.41308
DNASE1	10.0148	7.65999	7.36207
DNASE1L1	6.95559	3.92418	5.04137
DNASE1L3	5.6005	4.74562	4.04291
DNM1L	4.50296	5.84294	7.01842
DNM2	4.89635	3.33423	3.64795
DNMBP	8.34748	7.48932	9.31492
DNMT1	6.19128	7.13318	6.93555
DNPEP	2.96577	2.84279	5.64492
DNTT	4.8647	3.22616	5.75447
DOCK1	5.20513	6.24024	6.21684
DOCK10	3.6984	4.05629	4.7554
DOCK11	8.19678	8.12622	8.92746
DOCK2	5.50109	6.37286	5.04137
DOCK3	4.62131	4.23422	4.52746
DOCK4	7.43113	7.78904	7.39628
DOCK5	5.27901	4.39259	4.4427
DOCK6	5.01641	5.06083	6.36238
DOCK7	2.7049	2.31915	6.01147
DOCK8	9.05835	8.36789	8.74039
DOCK9	5.84714	5.70883	6.36238
DOK5	4.62131	4.44174	3.48796
DOP1B	6.50016	7.33528	7.32111
DPAGT1	4.62131	4.96322	2.57443
DPEP2	1.4023	6.80723	2.72558
DPEP2NB	5.37198	4.74562	5.48457
DPF3	4.69514	3.61698	3.57017
DPP6	7.24701	7.81259	8.69531
DPP8	6.60921	4.53529	6.41894
DPP9	6.04365	5.21014	3.79195
DPPA4	7.28935	7.47759	8.9545
DPRX	5.72909	2.0917	2.72558
DPY19L1	4.07541	3.77874	5.41953
DPY19L2	6.22905	4.9965	6.29144
DPY19L4	5.83086	2.98221	5.23022
DPYSL2	0.433945	6.0473	3.98414
DRAM1	6.46893	7.02445	7.04022
DRAM2	6.74577	6.86242	8.18405
DRC1	4.92731	4.28897	4.71983
DRC3	4.37403	4.53529	5.71887
DRC7	5.56156	6.03134	7.74051
DRD5P2	6.40436	5.12242	7.18423
DRG1	4.28119	3.61698	2.98734
DRG2	7.31299	6.98354	7.32703
DRP2	9.39105	10.1257	9.58463
DSC1	5.23018	5.29283	5.82314
DSCAM	10.0774	10.4966	10.1559
DSE	7.09848	1.82155	2.21428
DSG2	5.52153	4.48927	1.41509
DSG2-AS1	6.86252	8.47801	7.37927
DSN1	6.04365	5.26579	4.68335
DSP	5.79773	3.33423	4.30543
DST	10.003	9.93396	10.2718
DSTYK	2.38621	4.70594	3.40078
DTNB	7.75404	6.77882	6.70934
DTNBP1	5.23018	2.98221	5.71887
DTWD2	4.4183	2.0917	3.72175
DTX2P1-UPK3BP1-PMS2P11	3.83531	3.70013	3.20882
DUS2	4.58293	5.72877	3.98414
DUSP14	11.1361	12.0702	11.2969
DUSP18	10.7104	10.8202	10.0015
DUSP19	5.89493	3.10933	3.64795
DUSP3	5.2548	8.54139	5.20471
DYDC1	6.20398	3.33423	3.92288
DYDC2	7.87015	7.83575	8.62011
DYM	4.58293	6.01519	3.64795
DYNC1H1	4.95763	4.66513	5.50562
DYNC1LI1	6.02945	3.99175	5.99668
DYNC1LI2	6.81364	5.29283	5.8398
DYNC2H1	8.16465	7.37377	8.55598
DYNC2I1	3.96035	3.22616	4.20608
DYNC2LI1	7.86216	5.66811	7.17769
DYNLRB1	6.35966	3.99175	3.10232
DYNLRB2	4.4183	2.84279	4.60751
DYRK1A	5.86325	5.82453	4.98254
DZANK1	2.84122	4.48927	3.40078
DZIP1	6.04365	4.48927	5.58686
E2F5	4.98732	3.85329	5.52636
EAF1	7.65113	6.0473	6.95098
EAF2	3.46508	3.70013	5.41953
EAPP	6.11263	6.16905	4.39838
EARS2	3.96035	3.22616	3.40078
EBF1	3.28553	4.28897	4.56804
EBP	4.07541	4.17731	5.46321
ECD	4.98732	2.68844	3.57017
ECE1	4.6587	4.17731	4.30543
ECE1-AS1	2.55434	6.37286	2.72558
ECHDC2	5.17963	4.34171	8.1477
ECM2	8.23131	8.03707	6.88022
ECT2	5.2548	5.49264	0.433945
ECT2L	9.12832	9.54722	9.97723
EDC3	6.87845	5.02902	6.83105
EDDM13	2.7049	2.0917	5.20471
EEA1	5.50109	4.34171	6.42999
EEF1A1	8.22509	8.02906	7.99237
EEF2	5.04493	2.51558	4.20608
EEF2K	5.56156	5.44522	5.50562
EFCAB11	6.52061	6.28132	5.56697
EFCAB12	6.60921	4.17731	4.39838
EFCAB13	5.30282	5.12242	5.80627
EFCAB5	4.01902	2.51558	3.98414
EFCAB6	7.604	7.20611	7.45696
EFCAB7	5.04493	3.33423	3.10232
EFCAB8	5.61959	1.82155	7.43519
EFCAB9	6.85449	6.85337	6.70934
EFHB	5.10033	3.61698	3.79195
EFHD1	3.46508	2.68844	5.01226
EFNA5	5.71141	5.02902	6.51547
EFR3B	3.54712	2.84279	4.30543
EFTUD2	7.69228	8.39622	6.72737
EGF	8.40086	7.5854	6.55639
EGFEM1P	4.79925	2.68844	2.57443
EGFL6	5.56156	5.06083	5.04137
EGFLAM	3.76848	5.21014	2.57443
EGLN1	6.04365	1.05576	6.13816
EHBP1	7.57496	4.57988	5.66376
EHBP1-AS1	7.94771	1.48888	3.20882
EHD2	3.3781	4.23422	3.64795
EHD3	3.46508	7.26191	0.433945
EHHADH	11.2591	10.9965	11.2324
EI24	9.94178	10.2611	9.29994
EID2B	3.3781	4.39259	5.01226
EIF1AX	5.39432	6.84426	4.60751
EIF1B	4.32835	4.05629	3.57017
EIF2A	2.7049	4.44174	4.35265
EIF2AK1	4.32835	5.23823	3.30799
EIF2AK2	6.44773	5.68861	6.54627
EIF2AK4	5.89493	4.96322	6.27927
EIF2B1	8.24366	7.91621	8.17094
EIF2B3	5.94117	4.57988	3.8589
EIF2B5	5.04493	3.10933	6.36238
EIF2D	4.4183	6.19795	5.01226
EIF2S1	3.3781	4.28897	4.7554
EIF2S3	10.2272	9.71654	10.626
EIF3A	6.24142	6.36013	6.83936
EIF3B	2.96577	7.03249	6.16487
EIF3C	6.99996	6.60633	7.88804
EIF3CL	5.74656	5.78699	7.26049
EIF3E	5.78087	4.39259	4.4857
EIF3J	3.76848	2.84279	4.52746
EIF3L	6.17846	7.51825	7.28504
EIF4B	4.50296	5.98235	5.37448
EIF4E	7.73228	7.18461	7.52553
EIF4E3	3.76848	3.43476	2.98734
EIF4EBP2	3.08041	4.57988	3.64795
EIF4ENIF1	6.35966	6.16905	4.71983
EIF4G3	5.2548	5.89681	6.37387
EIF4H	7.00722	4.44174	4.30543
EIF5A2	10.9829	11.518	10.9434
ELAC1	9.72208	10.0953	9.45944
ELAC2	3.28553	3.61698	5.82314
ELAPOR1	2.38621	1.82155	5.92038
ELAPOR2	6.02945	4.39259	4.98254
ELAVL2	10.153	10.7499	10.4695
ELF1	3.89918	2.51558	6.71839
ELF2	5.30282	4.44174	5.71887
ELF4	4.01902	4.28897	4.7554
ELMO1	6.41533	5.21014	4.82403
ELMO2	4.46125	5.23823	5.87257
ELMOD3	7.5992	7.70598	7.32703
ELOA	4.92731	7.94632	4.9522
ELOC	6.21657	3.61698	4.79013
ELOVL4	4.07541	2.84279	4.35265
ELP2	7.5353	6.25406	7.20368
ELP4	6.97794	4.48927	7.06169
ELP6	6.41533	4.96322	2.72558
EMBP1	3.83531	6.32126	6.02611
EMC1	1.97656	2.51558	8.2035
EMC3	6.50016	6.30807	5.78921
EMC7	4.23243	3.77874	3.79195
EMID1	3.76848	2.0917	5.23022
EMILIN2	5.56156	6.34729	3.20882
EML1	4.12967	3.52875	4.4427
EML2	3.08041	4.78424	3.20882
EML6	5.27901	5.09196	6.02611
EMP2	5.04493	6.49432	4.79013
ENAH	11.0574	10.1891	10.7325
ENAM	6.9098	4.11807	6.77148
ENOSF1	4.18196	5.42091	4.68335
ENOX1-AS2	2.84122	6.89808	5.80627
ENPEP	6.70167	6.98354	6.17804
ENPP1	5.81439	6.32126	7.24806
ENPP2	4.50296	6.24024	6.21684
ENPP3	4.07541	2.84279	3.98414
ENTPD1	5.12725	5.91433	5.62582
ENTPD3	6.61873	4.78424	4.09937
ENTPD3-AS1	3.54712	6.24024	1.73321
EOGT	6.52061	5.06083	1.99371
EOLA1	2.55434	1.82155	6.39658
EOLA2	2.19587	2.0917	7.02572
EOMES	10.6096	10.6098	10.8853
EP300	7.12543	7.15544	6.08322
EP400	6.39332	6.69008	6.16487
EPB41	8.743	8.45425	9.54198
EPB41L1	6.34826	6.78836	6.41894
EPB41L2	8.80058	9.08841	8.9545
EPB41L3	6.87051	7.88545	7.55107
EPB41L4A	5.3493	4.23422	6.4078
EPB41L4B	9.57095	9.15624	9.79157
EPB41L5	5.50109	4.92916	5.15229
EPC1	5.0729	3.61698	6.0406
EPC2	4.12967	4.17731	4.68335
EPCAM	3.3781	3.85329	5.8398
EPG5	7.15844	5.46912	4.25661
EPHA10	5.3493	6.29476	5.48457
EPHA4	6.68365	3.33423	6.42999
EPHA5	6.52061	7.83115	7.19722
EPHX1	3.46508	5.09196	4.20608
EPHX2	4.76537	6.50592	5.75447
EPM2AIP1	6.43701	6.37286	5.80627
EPN2	6.30175	5.56096	3.48796
EPRS1	6.69269	5.15226	6.45184
EPS15	9.30229	8.68863	9.34004
EPS15L1	3.76848	4.17731	3.40078
EPS8	5.23018	2.98221	3.40078
EPX	4.23243	5.34543	0.433945
EQTN	7.20972	5.87908	5.17874
ERAP1	9.82125	8.63945	8.81605
ERBB3	4.4183	5.37103	6.38527
ERBB4	8.83161	10.136	9.5908
ERBIN	7.35914	7.35465	7.80135
ERC1	4.98732	3.33423	6.06916
ERC2	4.23243	3.33423	3.10232
ERCC3	6.21657	7.77472	8.13762
ERCC6	2.96577	5.09196	4.60751
ERCC6L	5.79773	5.74844	4.64593
ERCC6L2	2.7049	7.44782	2.72558
EREG	6.96308	6.47083	6.20402
ERG	3.62474	4.39259	5.17874
ERI1	9.36301	8.88577	8.11726
ERI2	5.12725	6.12459	5.62582
ERICH2	4.95763	6.21218	1.41509
ERICH6	6.05771	6.03134	4.4857
ERN1	5.92592	6.21218	5.39718
ERN2	6.87845	6.49432	5.75447
ERO1A	4.58293	4.28897	1.99371
ERP29	8.15814	8.83838	9.20019
ERV3-1	2.96577	6.0473	3.10232
ERVMER34-1	5.81439	3.77874	1.41509
ERVV-1	6.21657	5.89681	5.92038
ERVV-2	5.37198	5.09196	4.04291
ESCO1	3.62474	5.02902	5.54681
ESCO2	9.85586	8.23826	9.74587
ESF1	5.41632	4.44174	5.70073
ESPL1	2.84122	5.15226	4.20608
ESR2	5.39432	2.51558	3.57017
ESRP1	7.78818	7.13318	6.0406
ESRRG	7.61355	6.58461	6.47336
ESYT1	2.55434	5.56096	6.76277
ESYT2	5.56156	5.56096	5.23022
ETAA1	5.43798	3.77874	4.60751
ETF1	4.73068	3.33423	4.9522
ETFA	5.01641	2.68844	4.71983
ETFBKMT	5.76382	6.37286	6.02611
ETNK1	8.52499	8.46321	8.88994
ETV1	2.55434	4.28897	3.57017
ETV6	5.89493	6.93288	2.57443
EVA1C	5.87917	6.48262	1.99371
EVC	6.26586	5.34543	6.52581
EVC2	6.61873	7.89431	5.85628
EVI5	8.88976	8.26582	8.74924
EVPL	3.08041	4.74562	5.56697
EWSR1	7.02164	6.33434	6.97381
EXD1	5.2548	5.89681	5.70073
EXD2	10.4415	10.8149	9.77974
EXO1	5.71141	4.78424	4.52746
EXOC1	4.83234	4.44174	3.57017
EXOC7	6.90203	7.23428	5.0979
EXOSC10	5.20513	5.86112	4.25661
EXPH5	5.83086	5.06083	3.40078
EXT2	8.39256	8.92303	8.57353
EXTL3	6.73706	5.89681	2.57443
EYA1	3.89918	3.33423	5.39718
EYA2	8.47084	8.66036	7.86787
EYA3	7.69678	6.75957	6.39658
EYA4	5.94117	7.54098	7.45696
EZH1	6.98532	8.16332	7.38496
F11R	8.03915	6.39798	1.99371
F13B	3.3781	3.22616	4.7554
F2R	4.37403	2.84279	6.7363
F2RL1	6.47941	2.31915	2.72558
F2RL2	4.46125	3.52875	8.6815
F3	6.90203	6.13956	7.92366
F8	4.98732	4.39259	4.20608
FABP12	9.39521	9.84883	10.2825
FADS6	4.79925	4.53529	1.41509
FAM102A	3.54712	3.85329	5.25528
FAM104A	5.63843	5.34543	4.09937
FAM110B	5.32625	5.84294	5.71887
FAM114A1	5.10033	5.87908	3.40078
FAM117B	5.71141	4.82186	3.92288
FAM118B	4.01902	3.85329	4.4427
FAM120C	3.83531	5.46912	2.72558
FAM124A	5.30282	3.85329	3.64795
FAM126B	6.87051	7.47759	4.92121
FAM131A	8.0249	9.07484	7.75815
FAM133A	2.96577	4.11807	5.68237
FAM133B	4.76537	5.21014	3.72175
FAM133DP	7.44724	7.5854	6.38527
FAM135A	5.76382	3.43476	3.48796
FAM135B	6.05771	5.06083	3.10232
FAM13B	8.44433	8.54982	8.88593
FAM149A	9.32136	10.2593	7.94308
FAM151A	10.3896	10.4791	10.2633
FAM151B	5.76382	5.66811	6.53607
FAM153A	6.25369	6.22628	4.64593
FAM153B	5.91051	6.49432	5.52636
FAM153CP	5.3493	4.17731	2.40556
FAM161A	5.91051	6.24024	4.39838
FAM161B	5.79773	5.31937	1.99371
FAM163A	3.96035	6.22628	2.57443
FAM167A-AS1	1.71781	1.48888	7.51519
FAM169A	3.96035	3.99175	4.4857
FAM170B-AS1	6.22905	5.46912	2.40556
FAM171A1	7.05708	6.83509	8.07916
FAM172A	4.92731	5.6262	5.04137
FAM172BP	4.5435	3.52875	5.62582
FAM177A1	2.96577	5.58304	6.6726
FAM177B	7.43113	8.55262	8.47827
FAM178B	6.79697	6.79782	5.27992
FAM184A	4.8647	5.37103	5.01226
FAM186A	4.98732	4.53529	4.39838
FAM186B	2.38621	4.23422	4.35265
FAM189A1	4.4183	4.9965	4.60751
FAM189A2	7.24701	6.32126	5.88868
FAM193A	8.66707	7.72596	7.0037
FAM209A	6.33677	6.59551	4.35265
FAM209B	6.28989	6.83509	4.98254
FAM20A	3.62474	3.52875	5.75447
FAM20B	2.38621	7.51825	1.00636
FAM214B	4.32835	6.92425	1.73321
FAM217A	3.08041	2.51558	4.4427
FAM219B	4.89635	4.57988	2.57443
FAM222B	4.50296	5.80588	2.21428
FAM227A	8.21572	7.711	9.17085
FAM228B	6.6654	7.59086	4.98254
FAM238C	2.55434	4.17731	6.12462
FAM240A	5.27901	5.84294	6.66326
FAM241A	5.0729	5.80588	0.433945
FAM25G	3.62474	2.51558	4.15371
FAM32A	7.81326	6.13956	6.98883
FAM3A	2.55434	3.99175	3.8589
FAM72A	3.54712	3.22616	5.06991
FAM74A4	4.32835	2.98221	2.86239
FAM74A6	4.69514	4.11807	2.72558
FAM76A	6.63758	4.96322	5.20471
FAM78A	4.12967	2.68844	3.20882
FAM86B1	5.6935	5.26579	2.40556
FAM86B2-DT	4.46125	2.98221	4.52746
FAM86FP	6.87051	7.93778	7.5358
FAM88B	5.30282	3.10933	5.0979
FAM90A1	4.28119	5.56096	5.01226
FANCA	5.78087	6.65924	6.6726
FANCC	8.36455	8.05298	8.30603
FANCD2	8.04622	7.99241	7.01842
FANCD2OS	6.6654	7.54098	6.17804
FANCD2P2	5.10033	4.74562	4.64593
FANCG	7.78395	6.59551	7.58607
FANCI	7.1843	7.52397	7.52037
FAR2	4.23243	4.05629	2.40556
FARP1	9.56972	8.80824	8.90189
FARP2	5.52153	5.66811	4.52746
FARSA	7.86216	5.78699	4.82403
FARSB	5.54168	3.52875	1.41509
FASTKD1	6.59963	6.29476	6.85585
FASTKD2	6.44773	6.98354	6.29144
FASTKD5	5.17963	8.63945	0.433945
FAT1	3.18662	2.0917	4.82403
FAT3	6.78856	4.05629	7.36783
FAXDC2	8.01412	5.15226	5.44154
FBF1	6.15249	7.10294	4.79013
FBLIM1	11.2907	11.6749	11.0969
FBLN5	4.07541	5.15226	2.40556
FBN2	4.62131	3.99175	4.60751
FBN3	6.77159	6.84426	7.52553
FBXL17	6.93288	2.68844	2.86239
FBXL20	8.81514	8.96985	7.99237
FBXL7	5.74656	6.66959	1.73321
FBXO10	5.6935	5.53854	2.98734
FBXO16	6.9098	5.82453	6.35079
FBXO21	5.67538	7.27553	6.13816
FBXO24	2.96577	5.15226	3.48796
FBXO3	3.28553	5.80588	2.40556
FBXO32	6.12604	5.53854	5.06991
FBXO42	6.37096	6.33434	7.72265
FBXO45	2.19587	4.57988	7.19722
FBXO47	7.05006	6.42268	6.01147
FBXO48	4.23243	5.68861	1.00636
FBXO9	5.48036	4.66513	5.46321
FBXW10	7.24701	6.58461	5.41953
FBXW10B	8.47084	7.5854	5.87257
FBXW11	5.65702	3.33423	1.41509
FBXW12	2.55434	0.433945	7.14453
FBXW2	5.65702	7.711	4.64593
FCF1	3.96035	5.68861	4.4427
FCGBP	5.41632	4.28897	3.40078
FCGR2A	6.52061	6.18357	5.96664
FCGR2B	3.6984	3.43476	3.92288
FCHO1	6.22905	5.21014	4.7554
FCHSD2	5.79773	7.86758	6.54627
FCRL3	0.997887	0.433945	9.72134
FDFT1	7.64649	7.716	4.98254
FDPSP2	5.81439	3.52875	3.57017
FDX1	3.28553	5.78699	4.56804
FDXACB1	5.01641	5.99886	5.48457
FER	2.96577	3.52875	4.15371
FER1L4	5.98599	5.21014	5.32798
FER1L5	6.5705	6.18357	5.17874
FERMT1	6.07164	3.85329	6.79731
FERMT2	8.40361	8.31611	8.48888
FEZ1	9.17583	9.54581	9.6849
FFAR2	9.31259	8.98651	8.48888
FGD1	4.12967	2.84279	4.15371
FGD2	4.8647	5.99886	3.40078
FGD3	2.38621	5.70883	1.99371
FGD4	7.05708	7.61249	8.56353
FGD5	4.58293	6.59551	6.71839
FGD6	8.18721	7.73091	8.01456
FGF12	8.05676	5.74844	4.79013
FGF23	5.43798	4.34171	4.30543
FGF7P3	6.87051	5.34543	6.70024
FGFR1	7.28337	8.6075	8.32982
FGFR2	6.33677	4.44174	5.35141
FGGY	5.63843	3.92418	2.40556
FHAD1	7.55527	4.78424	4.04291
FHIP2A	2.19587	5.15226	3.79195
FHL5	1.4023	3.77874	5.12535
FHOD1	5.43798	5.39619	2.40556
FIG4	4.8647	3.92418	5.20471
FIRRE	5.79773	4.34171	4.04291
FIS1	5.6005	4.17731	1.73321
FKBP15	5.65702	5.06083	5.88868
FKBP3	6.6654	5.76784	6.96624
FKBP5	7.72349	6.01519	3.72175
FKBP6	8.00327	8.05298	6.70934
FLAD1	7.48416	7.06423	6.02611
FLCN	3.6984	4.62313	3.92288
FLI1	5.12725	6.59551	6.13816
FLNB	6.38218	5.6262	5.85628
FLT1	7.62776	6.70021	4.7554
FLT3	3.89918	3.43476	3.64795
FLVCR1	6.91754	7.55222	8.83488
FMC1	2.38621	4.44174	4.56804
FMN1	5.84714	5.82453	5.99668
FMN2	4.12967	2.84279	3.20882
FMNL2	5.94117	5.76784	5.75447
FMNL3	7.25924	1.48888	2.72558
FMO1	8.03204	7.77472	7.19074
FN1	8.2741	8.87686	7.32111
FNBP1	6.68365	5.84294	5.99668
FNBP1L	4.73068	5.6262	2.72558
FNBP4	8.50203	7.13318	8.26033
FNDC3B	3.28553	2.51558	4.88954
FNDC7	5.6005	2.84279	2.57443
FNIP1	5.50109	3.77874	5.32798
FNIP2	10.2404	10.8149	10.5201
FOCAD	10.43	9.65274	10.3407
FOSL1	4.07541	4.05629	4.4857
FOSL2	4.46125	6.09417	5.71887
FOXJ3	6.17846	4.74562	4.88954
FOXK1	6.48982	9.58326	4.4427
FOXM1	4.23243	3.77874	5.75447
FOXN4	5.50109	5.37103	5.20471
FOXO3	7.10527	7.91186	6.80582
FOXO3B	3.89918	4.85852	3.20882
FOXP1	12.6912	12.4351	13.5062
FOXP2	7.9813	9.0233	9.5407
FRA10AC1	3.76848	3.10933	3.92288
FRAS1	7.89386	8.24174	7.44066
FREM1	4.5435	4.78424	3.20882
FRMD4A	9.42127	8.64471	9.31641
FRMD4B	9.40898	9.05129	9.22102
FRMD5	6.0991	6.60633	3.64795
FRMPD1	5.41632	4.70594	4.98254
FRMPD2	6.83012	6.98354	5.54681
FRMPD3	5.04493	2.68844	3.10232
FRMPD4	3.28553	5.82453	3.10232
FRRS1L	3.3781	2.98221	4.79013
FRS2	5.86325	5.87908	7.24806
FRY	6.74577	7.38009	6.68187
FRY-AS1	8.28907	7.7985	7.19074
FSD2	6.34826	5.15226	3.64795
FSIP1	5.74656	4.48927	4.7554
FSIP2	6.27792	5.74844	6.81428
FSTL4	4.58293	2.84279	4.20608
FTH1P3	6.32519	5.51577	5.62582
FUBP3	5.54168	5.29283	6.06916
FUCA1	5.86325	6.34729	7.26667
FUT1	7.88993	5.18149	3.20882
FUT10	6.0991	7.14806	7.41864
FUT5	3.46508	4.34171	4.04291
FUT6	4.18196	4.96322	8.78841
FUT9	6.39332	6.72027	7.32111
FXN	4.79925	5.51577	6.29144
FXR1	7.0288	6.01519	7.2165
FYN	5.76382	3.43476	3.8589
FZD10-AS1	9.81401	9.4364	9.57968
FZD3	5.3493	2.0917	3.40078
G3BP2	5.43798	5.12242	6.90419
G6PC1	3.62474	1.48888	5.8398
GAB1	3.76848	5.6262	1.00636
GABARAPL3	5.6005	1.48888	6.74518
GABBR2	3.18662	5.60478	2.86239
GABPB1	4.62131	5.60478	4.25661
GABPB2	5.23018	6.37286	5.87257
GABRG3	2.55434	2.31915	5.50562
GABRR2	4.79925	4.11807	1.41509
GALK2	4.6587	5.6262	2.57443
GALM	3.46508	1.82155	5.78921
GALNS	1.4023	7.28229	2.40556
GALNT14	6.12604	5.34543	5.70073
GALNT15	3.28553	2.68844	4.09937
GALNT17	5.95627	5.37103	6.4078
GALNT2	1.97656	4.70594	3.72175
GALNT3	6.71947	6.74005	8.66289
GALT	0.997887	3.70013	6.52581
GANAB	1.4023	7.92055	3.20882
GAPVD1	6.87845	6.72027	6.48401
GAR1	7.43652	6.94144	7.83083
GARNL3	4.01902	4.74562	3.64795
GARRE1	5.32625	6.71028	4.15371
GART	6.27792	7.711	7.73161
GAS2	6.83829	6.49432	6.66326
GAS8	3.83531	5.72877	6.11096
GATA3	7.35345	7.11814	7.12426
GATAD2B	6.31352	7.76992	6.24214
GBF1	7.05006	6.88925	6.01147
GBP3	2.7049	4.70594	6.65387
GCAWKR	6.43701	2.0917	4.92121
GCC2	7.12543	7.14806	7.50478
GCDH	3.08041	5.68861	4.04291
GCH1	4.23243	3.52875	5.50562
GCLM	6.15249	7.716	6.86402
GCM1	4.98732	5.31937	7.17112
GCN1	2.7049	4.96322	3.30799
GCNA	2.19587	8.09583	3.40078
GCNT2	4.89635	6.59551	5.48457
GDA	5.32625	5.53854	6.50506
GDAP1	5.23018	4.9965	9.52017
GDE1	6.61873	4.39259	5.12535
GDF15	1.4023	4.9965	4.56804
GDF3	1.97656	4.11807	4.15371
GDF5	9.28446	10.0031	9.41564
GDI2	5.79773	7.10294	6.77148
GDPD1	5.15368	5.09196	5.32798
GDPD4	3.89918	4.89427	3.57017
GDPGP1	5.0729	2.0917	2.86239
GEMIN2	4.76537	3.22616	4.09937
GEMIN5	9.01576	7.97165	8.10352
GEMIN7	5.6005	4.39259	6.19109
GFM1	7.30121	7.05636	3.98414
GFM2	5.6935	5.39619	7.13105
GFOD1	4.46125	6.79782	0.433945
GFPT1	8.15814	6.96685	8.23849
GFRA3	2.7049	4.28897	4.98254
GGA2	2.19587	4.70594	5.23022
GGNBP2	7.77547	8.25211	8.22269
GGT2P	3.28553	2.98221	4.20608
GGT5	6.38218	7.14064	7.23552
GGT7	3.28553	4.92916	1.99371
GHDC	2.96577	3.33423	4.4427
GID4	9.76664	7.72099	9.55718
GIGYF2	8.7033	7.19898	7.20368
GINS4	4.07541	2.98221	3.57017
GIP	7.16495	6.38548	5.17874
GIT2	5.52153	3.43476	4.52746
GJB1	3.3781	3.85329	3.48796
GK	6.19128	4.92916	5.52636
GK5	7.35345	6.99182	6.754
GLB1	5.50109	5.70883	3.57017
GLDC	4.4183	5.53854	6.01147
GLE1	7.09848	7.63907	8.59823
GLG1	9.71656	8.98029	9.31492
GLI2	3.3781	4.23422	4.30543
GLIDR	6.43701	5.06083	6.09716
GLIPR1	4.46125	6.0473	6.27927
GLIPR1L1	4.69514	4.78424	5.17874
GLMP	7.58955	6.76923	7.01108
GLOD5	7.07101	6.86242	7.1378
GLP2R	8.21258	6.89808	6.267
GLRA1	8.40086	9.18719	7.7091
GLRA3	1.97656	3.85329	4.39838
GLS2	5.2548	5.06083	5.12535
GLT1D1	5.32625	4.11807	5.41953
GLT6D1	6.61873	5.53854	6.31548
GLT8D1	6.59963	3.70013	6.86402
GLT8D2	6.02945	5.44522	3.64795
GLTP	8.74518	8.38997	7.94308
GLUD1	5.78087	4.17731	5.80627
GLUD1P2	2.38621	2.98221	5.06991
GMCL1	4.50296	3.77874	4.92121
GMCL2	8.51738	9.37446	7.6394
GMDS	3.28553	4.82186	2.57443
GMDS-DT	4.6587	5.29283	3.64795
GMEB1	4.07541	4.78424	4.92121
GMPR	6.22905	5.60478	7.32111
GNA13	7.53027	4.62313	5.78921
GNAI2	3.96035	6.37286	4.88954
GNAL	4.32835	3.10933	3.57017
GNAO1-DT	7.54532	7.17738	6.66326
GNAQ	10.773	10.074	10.9635
GNAS	3.54712	4.34171	4.52746
GNAT2	1.71781	6.37286	3.98414
GNB1	4.89635	6.09417	6.47336
GNB5	4.12967	5.56096	2.72558
GNG7	4.98732	5.06083	4.39838
GNL3	6.12604	1.82155	6.25462
GNL3L	7.76265	6.52884	4.30543
GNPNAT1	7.90557	7.83115	5.41953
GNS	6.48982	6.24024	6.60595
GOLGA2P5	5.58116	4.57988	4.88954
GOLGA4	7.61355	8.01289	6.47336
GOLGA6A	6.00062	5.93164	5.56697
GOLGA6B	4.83234	3.61698	5.46321
GOLGA6C	4.8647	3.33423	3.98414
GOLGA6D	7.1321	5.26579	5.06991
GOLGA6FP	5.3493	3.92418	2.72558
GOLGA6L9	5.95627	5.06083	2.57443
GOLGB1	10.0679	10.2585	10.4445
GOLM1	9.80571	10.2438	9.08607
GOLM2	4.62131	5.87908	7.32111
GOLPH3L	4.79925	6.34729	3.57017
GON4L	10.3387	9.70778	7.63464
[truncated: 4,012 more rows]
