# Supplementary material for: Capture of circulating metastatic cancer cell clusters from lung cancer patients can reveal unique genomic profiles and potential anti-metastatic molecular targets: A proof-of-concept study
Source: PLoS One. 2024 Jul 31;19(7):e0306450. doi: 10.1371/journal.pone.0306450 (PMC11290651; doi:10.1371/journal.pone.0306450)
Supplement: S3 Data — (XLSX) [file pone.0306450.s005.xlsx]

## Sheet: top.genes.log2
	LC6.4	LC6.3	LC6.6		Counts are normalized
ATF7IP	13.2531	13.5869	13.9406
PTPRE	12.9739	13.2494	12.89
CDADC1	12.7378	11.8563	12.2656
FOXP1	12.6912	12.4351	13.5062
CREBL2	12.6581	12.6573	12.3761
PDE11A	12.5744	12.2291	12.4145
DCP1A	12.4868	12.4784	12.5659
RAD54L2	12.4334	12.0592	11.7808
NFIB	12.2927	12.2416	12.8183
SLC25A36	12.1881	11.021	11.6371
NCOA4	12.1476	12.4204	12.4523
OR7A5	12.1292	11.8492	12.4042
PDE7B	11.9893	12.2887	11.1454
LINC00635	11.9367	11.4963	12.05
GPR19	11.9207	12.2862	12.3663
SETBP1	11.9023	13.0657	11.0799
LINC00626	11.8982	12.4762	12.0437
NLRP9	11.8693	11.4795	11.547
PSMD6-AS2	11.7812	12.3603	11.2098
AICDA	11.7515	11.3058	12.0228
KPNA1	11.7051	9.8374	11.7775
TIAM1	11.6277	10.721	11.2391
CP	11.6069	11.3523	12.2092
ARID5B	11.5922	11.8634	11.9288
PPEF1	11.5846	11.9782	11.9436
STS	11.5745	9.63172	10.2969
SOGA1	11.5592	11.6526	11.31
NKX3-1	11.5377	11.1887	11.553
CCT6A	11.5076	11.3112	11.4435
CMTM7	11.496	12.0268	11.2106
KIAA2026	11.429	10.8665	10.8117
CEMIP2	11.4092	11.2718	10.4921
LRP2	11.3643	11.5329	10.6646
HARBI1	11.3537	11.9622	11.7469
FBLIM1	11.2907	11.6749	11.0969
EHHADH	11.2591	10.9965	11.2324
LAX1	11.2048	12.7341	12.0219
MLLT10	11.2013	11.0088	11.2528
TMEM212-AS1	11.1957	10.9168	11.5394
ZNF562	11.1709	10.4403	10.4191
IPO5P1	11.1599	8.43314	10.7213
DUSP14	11.1361	12.0702	11.2969
C1orf115	11.1178	11.6099	11.6487
CIT	11.1131	10.0991	10.7645
CDC42EP3	11.0945	11.172	11.5675
ACER3	11.0799	10.7216	9.86058
CEP112	11.0739	11.2547	10.9711
ENAH	11.0574	10.1891	10.7325
PRICKLE2	11.0525	11.2335	10.3953
NR2C1	11.0335	9.90687	10.5195
EIF5A2	10.9829	11.518	10.9434
DDX50	10.9638	10.9585	9.97062
CEP83	10.9638	10.6245	11.3815
SPATA31D3	10.9521	10.6593	10.8017
ASB15	10.9446	11.4531	11.69
CPLANE1	10.9193	10.8827	10.8605
PHIP	10.9188	10.4213	10.8636
SLC5A11	10.8822	10.3255	10.5407
ZBTB8A	10.8808	10.0052	10.7168
SRGAP1	10.8553	10.3911	11.0116
LINC01697	10.8197	10.0991	10.2058
KCNJ3	10.7973	11.1215	11.6557
GNAQ	10.773	10.074	10.9635
APOOL	10.7628	10.2721	11.4486
RBBP5	10.7314	10.5515	10.973
CREBBP	10.7115	10.9769	11.3348
DUSP18	10.7104	10.8202	10.0015
SETD5	10.6834	10.0943	10.2855
TMEM47	10.6789	9.34731	10.2368
NIN	10.6703	10.4576	9.8181
CEP97	10.6594	11.0361	9.88688
NPRL2	10.656	12.2599	9.83066
IKBIP	10.6513	9.54722	11.1209
KAT2B	10.6513	10.7022	10.6716
MICOS10P1	10.635	10.1453	9.87682
EOMES	10.6096	10.6098	10.8853
ZNF502	10.5764	10.8687	10.5691
TRIM13	10.5746	10.2982	11.0001
PTAFR	10.5543	10.2141	10.4287
LINC01736	10.5543	10.9934	10.4472
CDH6	10.5524	10.4281	10.8879
GSTO2	10.5443	10.3189	10.3683
ZNF43	10.5368	11.2404	11.4065
PIGS	10.5191	9.97001	9.91959
ZNF836	10.4986	10.3007	10.6451
AP4S1	10.4915	10.5175	10.7786
DAW1	10.4766	10.2882	10.3797
SPDYE5	10.4667	10.1322	10.2556
EXD2	10.4415	10.8149	9.77974
FOCAD	10.43	9.65274	10.3407
RBM47	10.4055	9.9221	9.92155
DNAH9	10.3979	10.4281	10.7224
FAM151A	10.3896	10.4791	10.2633
MAP3K15	10.3749	10.7705	10.2138
DIP2B	10.3686	10.4553	10.2602
PTCHD1	10.3658	11.3829	11.403
BIRC6	10.3615	9.43184	10.7547
METAP1	10.2963	11.4591	10.9578
PDZD2	10.2889	10.4598	10.635
NF1	10.2754	11.0857	10.2218
FNIP2	10.2404	10.8149	10.5201
EIF2S3	10.2272	9.71654	10.626
KPNB1	10.2241	10.3296	11.0176
KSR2	10.2053	11.3487	10.0799
SYNJ2	10.2013	10.1628	10.0226
DNAH3	10.1918	10.9415	10.4315
CEP41	10.1604	11.4919	9.614
SPC24	10.1595	10.7753	10.6164
ELAVL2	10.153	10.7499	10.4695
SHOX	10.1357	10.7747	9.95827
CHD1	10.0817	9.61441	10.8559
DSCAM	10.0774	10.4966	10.1559
GOLGB1	10.0679	10.2585	10.4445
WIPF2	10.038	10.222	10.4927
LINC01910	10.0291	10.1453	10.8616
WBP4	10.0166	10.4403	9.81494
HYOU1	10.013	10.9696	10.4762
DNAI7	10.003	10.6691	9.83066
DST	10.003	9.93396	10.2718
NOTCH2NLB	9.99665	10.1332	9.93422
DKC1	9.9578	11.02	10.5975
IRAG2	9.90628	10.5168	9.5772
PRDX1	9.90336	10.7241	9.79264
CCDC170	9.90141	10.8254	11.0667
C10orf90	9.89653	10.4433	10.7015
SLC30A7	9.88573	9.73391	11.6448
SMARCA2	9.88079	10.4776	10.8165
SAR1A	9.82331	10.1619	10.2579
NUP98	9.79	9.96055	10.5508
TMEM232	9.78683	10.795	10.3074
DIS3L2	9.78472	10.1285	10.2257
RABGAP1L	9.69984	10.267	10.0729
NAB1	9.61203	10.4813	10.2026
ZNF451	9.56727	9.67089	10.8117
KIF3B	9.45221	10.3714	10.5521
ATXN7	9.31405	10.7681	10.064
ZNF586	9.30671	10.7991	11.0475
SCN8A	9.19663	11.5032	9.95732
