# Supplementary material for: Capture of circulating metastatic cancer cell clusters from lung cancer patients can reveal unique genomic profiles and potential anti-metastatic molecular targets: A proof-of-concept study
Source: PLoS One. 2024 Jul 31;19(7):e0306450. doi: 10.1371/journal.pone.0306450 (PMC11290651; doi:10.1371/journal.pone.0306450)
Supplement: S4 Data — (XLSX) [file pone.0306450.s006.xlsx]

## Sheet: DGIDdb-Interaction scoring
	DGIDdb
	About:	https://www.dgidb.org/about
	Definition of Interaction Scores:	https://www.dgidb.org/about#interaction-scores
	Citations:	DGIdb 5.0: rebuilding the drug-gene interaction database for precision medicine and drug discovery platforms. Cannon M, Stevenson J, Stahl K, Basu R, Coffman A, Kiwala S, McMichael JF, Kuzma K, Morrisey D, Cotto KC, Mardis ER, Griffith OL, Griffith M, Wagner AH. Nucleic Acids Research. 2024 Jan 5; doi: https://doi.org/10.1093/nar/gkad1040. PMID: 37953380.
		Integration of the Drug–Gene Interaction Database (DGIdb 4.0) with open crowdsource efforts. Freshour S*, Kiwala S*, Cotto KC*, Coffman AC, McMichael JF, Song J, Griffith M, Griffith OL, Wagner AH. Nucleic Acids Research. 2020 Nov 25; doi: https://doi.org/10.1093/nar/gkaa1084. PMID: 33237278
		DGIdb 3.0: a redesign and expansion of the drug–gene interaction database. Cotto KC*, Wagner AH*, Feng Y, Kiwala S, Coffman AC, Spies G, Wollam A, Spies NC, Griffith OL, Griffith M. Nucleic Acids Research. 2018 Jan 4;46(D1):D1068-D1073. doi: https://doi.org/10.1093/nar/gkx1143. PMID: 29156001
		DGIdb 2.0: mining clinically relevant drug-gene interactions. Wagner AH, Coffman AC, Ainscough BJ, Spies NC, Skidmore ZL, Campbell KM, Krysiak K, Pan D, McMichael JF, Eldred JM, Walker JR, Wilson RK, Mardis ER, Griffith M, Griffith OL. Nucleic Acids Research. 2016 Jan 4;44(D1):D1036-44. doi: https://doi.org/10.1093/nar/gkv1165. PMID: 26531824
		DGIdb: mining the druggable genome. Griffith M, Griffith OL, Coffman AC, Weible JV, McMichael JF, Spies NC, Koval J, Das I, Callaway MB, Eldred JM, Miller CA, Subramanian J, Govindan R, Kumar RD, Bose R, Ding L, Walker JR, Larson DE, Dooling DJ, Smith SM, Ley TJ, Mardis ER, Wilson RK. Nature Methods. 2013 Dec;10(12):1209-10. doi: https://doi.org/10.1038/nmeth.2689. PMID: 24122041.

## Sheet: ALL_gene_interaction_results
gene	drug	regulatory approval	indication	interaction score
AKR1B1	RANIRESTAT	Not Approved	for treatment of diabetic neuropathy	9.07385
AKR1B1	TECTORIGENIN	Not Approved		9.07385
AKR1B1	RECOMBINANT GROWTH FACTOR	Not Approved		9.07385
AKR1B1	QR-333	Not Approved		4.53693
AKR1B1	LIDORESTAT	Not Approved		4.53693
AKR1B1	CAFICRESTAT	Not Approved		4.53693
AKR1B1	FIDARESTAT	Not Approved		4.53693
AKR1B1	URACIL	Not Approved		2.26846
AKR1B1	TOLRESTAT	Approved		2.26846
AKR1B1	EPALRESTAT	Not Approved		2.26846
AKR1B1	SORBINIL	Not Approved		1.13423
AKR1B1	ANTISERUM	Not Approved		0.259253
AKR1B1	SULINDAC	Approved	NSAID	0.252052
ALK	ALECTINIB	Approved		7.80889
ALK	BRIGATINIB	Approved		4.17349
ALK	ENSARTINIB	Not Approved		4.13412
ALK	CERITINIB	Approved		3.39916
ALK	LORLATINIB	Approved		3.14193
ALK	CRIZOTINIB	Approved	antineoplastic agent	2.8563
ALK	X-396	Not Approved		2.20486
ALK	ALK INHIBITOR ASP3026	Not Approved		1.83738
ALK	GSK-1838705A	Not Approved		1.10243
ALK	AZD3463	Not Approved		0.918692
ALK	IRUPLINALKIB	Not Approved		0.918692
ALK	ALK INHIBITOR TAE684	Not Approved		0.826823
ALK	BELIZATINIB	Not Approved		0.826823
ALK	TPX-0131	Not Approved		0.826823
ALK	REPOTRECTINIB	Not Approved		0.661459
ALK	APG-2449	Not Approved		0.551215
ALK	MTI-31	Not Approved		0.551215
ALK	CONTELTINIB	Not Approved		0.551215
ALK	PLB1003	Not Approved		0.551215
ALK	ASP-3026	Not Approved		0.551215
ALK	THZ1	Not Approved		0.551215
ALK	HJC0152	Not Approved		0.551215
ALK	ALK/TRK INHIBITOR TSR-011	Not Approved		0.551215
ALK	ALK/C-MET INHIBITOR TQ-B3139	Not Approved		0.551215
ALK	DALANTERCEPT	Not Approved	antiangiogenic agent,antineoplastic agent	0.413412
ALK	IDASANUTLIN	Not Approved		0.367477
ALK	NVP-TAE 226	Not Approved		0.367477
ALK	P53/HDM2 INTERACTION INHIBITOR CGM097	Not Approved		0.367477
ALK	JAK3 INHIBITOR II	Not Approved		0.275608
ALK	FILGOTINIB	Approved	DMARD,antiinflammatory agent	0.275608
ALK	IL-10	Not Approved		0.275608
ALK	CEP-37440	Not Approved		0.275608
ALK	FORITINIB SUCCINATE	Not Approved		0.275608
ALK	ALK INHIBITOR NVL-655	Not Approved		0.275608
ALK	LUMINESPIB	Not Approved		0.220486
ALK	ALECTINIB HYDROCHLORIDE	Approved		0.183738
ALK	TALETRECTINIB	Not Approved		0.183738
ALK	TEPOTINIB	Approved		0.183738
ALK	GILTERITINIB	Approved		0.150331
ALK	ATEZOLIZUMAB	Approved		0.146991
ALK	DINACICLIB	Not Approved		0.137804
ALK	DURVALUMAB	Approved		0.137804
ALK	RETASPIMYCIN HYDROCHLORIDE	Not Approved	antineoplastic agent	0.137804
ALK	ONALESPIB	Not Approved	antineoplastic agent	0.137804
ALK	BRENTUXIMAB VEDOTIN	Approved	antineoplastic agent	0.129698
ALK	RAMUCIRUMAB	Approved	antineoplastic agent	0.110243
ALK	SARACATINIB	Not Approved		0.110243
ALK	ENTRECTINIB	Approved		0.106375
ALK	NIVOLUMAB	Approved	antineoplastic agent	0.100221
ALK	IFOSFAMIDE	Approved	Antineoplastic Agents	0.100221
ALK	RIBOCICLIB	Approved	antineoplastic agent	0.0918692
ALK	IPILIMUMAB	Approved	antineoplastic agent	0.0918692
ALK	CEMIPLIMAB-RWLC	Approved		0.0918692
ALK	AFATINIB	Approved	antineoplastic agent	0.0918692
ALK	TOPOTECAN HYDROCHLORIDE	Approved	antineoplastic agent	0.0881945
ALK	NAVITOCLAX	Not Approved		0.0787451
ALK	PEMBROLIZUMAB	Approved		0.0787451
ALK	OCTREOTIDE ACETATE	Approved	antihypertensive agent,antineoplastic agent	0.0734954
ALK	VENETOCLAX	Approved		0.0689019
ALK	GANETESPIB	Not Approved	antineoplastic agent	0.0689019
ALK	TEMOZOLOMIDE	Approved		0.0648489
ALK	VINCRISTINE SULFATE	Approved		0.0580227
ALK	ALVOCIDIB	Not Approved	antineoplastic agent	0.0580227
ALK	CRENOLANIB	Not Approved		0.0551215
ALK	SELUMETINIB	Approved		0.0516764
ALK	OSIMERTINIB	Approved		0.0501105
ALK	FULVESTRANT	Approved	antineoplastic agent	0.0501105
ALK	CYCLOPHOSPHAMIDE ANHYDROUS	Approved		0.0459346
ALK	PAZOPANIB	Approved	antineoplastic agent	0.0459346
ALK	DABRAFENIB	Approved	antineoplastic agent	0.0440972
ALK	TRAMETINIB DIMETHYL SULFOXIDE	Approved	antineoplastic agent	0.0375829
ALK	BEVACIZUMAB-AWWB	Approved	antineoplastic agent	0.0306231
ALK	VANDETANIB	Approved	antineoplastic agent	0.0306231
ALK	PEMETREXED DISODIUM	Approved	Antineoplastic Agents,antineoplastic agent	0.0290113
ALK	IRINOTECAN HYDROCHLORIDE	Approved	antineoplastic agent	0.0280279
ALK	IXAZOMIB	Approved		0.0268886
ALK	DOXORUBICIN HYDROCHLORIDE	Approved	antineoplastic agent	0.0267952
ALK	TAK-715	Not Approved		0.0229673
ALK	CARBAMAZEPINE	Approved	for treatment of bipolar disorder	0.0229673
ALK	ERLOTINIB	Approved	antineoplastic agent	0.0220486
ALK	SIROLIMUS	Approved	for treatment of wet age-related macular degeneration,immunosuppressant	0.0193409
ALK	ETOPOSIDE	Approved	Antineoplastic Agents	0.0193409
ALK	CHEMBL:CHEMBL546797	Not Approved		0.0172255
ALK	CYTARABINE	Approved	antineoplastic agent	0.0162122
ALK	IMATINIB	Approved	antineoplastic agent	0.015749
ALK	HESPERADIN	Not Approved		0.0137804
ALK	DEXAMETHASONE	Approved	for treatment of Meniere's disease,glucocorticoid,antiinflammatory agent	0.0131242
ALK	CHEMBL:CHEMBL1997335	Not Approved		0.0131242
ALK	CP-547632	Not Approved		0.012819
ALK	DACTOLISIB	Not Approved		0.0125276
ALK	CHEMBL:CHEMBL379975	Not Approved		0.0125276
ALK	CEDIRANIB	Not Approved	antineoplastic agent	0.0114837
ALK	PALBOCICLIB	Approved		0.0112493
ALK	METHOTREXATE	Approved	DMARD	0.0112493
ALK	JNJ-7706621	Not Approved		0.0110243
ALK	PD-0166285	Not Approved		0.0106003
ALK	GEFITINIB	Approved	antineoplastic agent	0.00903632
ALK	GW441756X	Not Approved		0.00848024
ALK	LINIFANIB	Not Approved	antineoplastic agent	0.00798863
ALK	TOZASERTIB	Not Approved	antineoplastic agent	0.00787451
ALK	CISPLATIN	Approved		0.00739887
ALK	TAMATINIB	Not Approved		0.00680513
ALK	RG-1530	Not Approved		0.00640948
ALK	DOVITINIB	Not Approved	antineoplastic agent	0.00619343
ALK	PF-562271	Not Approved		0.00530015
ALK	ILORASERTIB	Not Approved		0.00524967
ALK	CENISERTIB	Not Approved	antineoplastic agent	0.00475186
CD274	ENVAFOLIMAB	Not Approved		4.7184
CD274	ATEZOLIZUMAB	Not Approved		4.7184
CD274	PACMILIMAB	Not Approved		4.7184
CD274	AVELUMAB	Approved		2.949
CD274	COSIBELIMAB	Not Approved		2.3592
CD274	BETIFISOLIMAB	Not Approved		2.3592
CD274	LODAPOLIMAB	Not Approved		2.3592
CD274	ANTI-PD-L1 MONOCLONAL ANTIBODY MDX-1105	Not Approved		2.3592
CD274	DANBURSTOTUG	Not Approved		2.3592
CD274	SOCAZOLIMAB	Not Approved		2.3592
CD274	ANTI-PD-L1 MONOCLONAL ANTIBODY FAZ053	Not Approved		2.3592
CD274	SUGEMALIMAB	Not Approved		2.3592
CD274	INCB-086550	Not Approved		2.3592
CD274	SHR-1316	Not Approved		2.3592
CD274	DURVALUMAB	Approved		1.4745
CD274	ATEZOLIZUMAB	Approved		1.41552
CD274	CA-170	Not Approved		1.1796
CD274	ERFONRILIMAB	Not Approved		1.1796
CD274	ANTI-LAG-3/PD-L1 BISPECIFIC ANTIBODY FS118	Not Approved		1.1796
CD274	PIDILIZUMAB	Not Approved		1.1796
CD274	BINTRAFUSP ALFA	Not Approved		0.943681
CD274	NIVOLUMAB	Approved	antineoplastic agent	0.428946
CD274	CEMIPLIMAB-RWLC	Approved		0.3932
CD274	PEMBROLIZUMAB	Approved		0.337029
CD274	IPILIMUMAB	Approved	antineoplastic agent	0.1966
EGF	NIMOTUZUMAB	Not Approved	antineoplastic agent	9.83001
EGF	EPIDERMAL GROWTH FACTOR	Not Approved		9.83001
EGF	CETUXIMAB	Approved	antineoplastic agent	0.578236
EML4	ALECTINIB	Approved		11.8875
EML4	BRIGATINIB	Approved		5.29057
EML4	ENSARTINIB	Not Approved		4.8007
EML4	LORLATINIB	Approved		4.25205
EML4	CRIZOTINIB	Approved	antineoplastic agent	3.24203
EML4	CERITINIB	Approved		3.20047
EML4	ALK INHIBITOR ASP3026	Not Approved		2.28605
EML4	TPX-0131	Not Approved		2.05744
EML4	HJC0152	Not Approved		1.37163
EML4	THZ1	Not Approved		1.37163
EML4	APG-2449	Not Approved		1.37163
EML4	BELIZATINIB	Not Approved		1.37163
EML4	IRUPLINALKIB	Not Approved		1.37163
EML4	MTI-31	Not Approved		1.37163
EML4	ALK INHIBITOR TAE684	Not Approved		1.02872
EML4	AZD3463	Not Approved		0.914419
EML4	ALK/C-MET INHIBITOR TQ-B3139	Not Approved		0.914419
EML4	NVP-TAE 226	Not Approved		0.914419
EML4	AGERAFENIB	Not Approved		0.914419
EML4	REPOTRECTINIB	Not Approved		0.822977
EML4	VOLASERTIB	Not Approved		0.685815
EML4	FILGOTINIB	Approved	DMARD,antiinflammatory agent	0.685815
EML4	PRALSETINIB	Approved		0.685815
EML4	PLB1003	Not Approved		0.685815
EML4	ALK INHIBITOR NVL-655	Not Approved		0.685815
EML4	LUMINESPIB	Not Approved		0.548652
EML4	TALETRECTINIB	Not Approved		0.45721
EML4	ALECTINIB HYDROCHLORIDE	Approved		0.45721
EML4	GILTERITINIB	Approved		0.374081
EML4	DINACICLIB	Not Approved		0.342907
EML4	SARACATINIB	Not Approved		0.274326
EML4	AFATINIB	Approved	antineoplastic agent	0.228605
EML4	PONATINIB	Approved	antineoplastic agent	0.144382
EML4	ALVOCIDIB	Not Approved	antineoplastic agent	0.144382
EML4	OMIPALISIB	Not Approved		0.137163
EML4	FULVESTRANT	Approved	antineoplastic agent	0.124694
EML4	ENTRECTINIB	Approved		0.120318
EML4	DABRAFENIB	Approved	antineoplastic agent	0.10973
EML4	TRAMETINIB DIMETHYL SULFOXIDE	Approved	antineoplastic agent	0.0935202
EML4	SELUMETINIB	Approved		0.0857268
EML4	BEVACIZUMAB-AWWB	Approved	antineoplastic agent	0.0762016
EML4	IXAZOMIB	Approved		0.0669087
EML4	SIROLIMUS	Approved	for treatment of wet age-related macular degeneration,immunosuppressant	0.0481273
ERBB3	MM-121	Not Approved		4.915
ERBB3	AV-203	Not Approved		2.4575
ERBB3	ELGEMTUMAB	Not Approved		2.4575
ERBB3	ANTI-ERBB3 MONOCLONAL ANTIBODY CDX-3379	Not Approved		2.4575
ERBB3	CDX-3379	Not Approved		2.4575
ERBB3	MM-111	Not Approved	antineoplastic agent	1.84313
ERBB3	PATRITUMAB	Not Approved		1.63833
ERBB3	DULIGOTUZUMAB	Not Approved		1.63833
ERBB3	LUMRETUZUMAB	Not Approved		1.22875
ERBB3	ELISIDEPSIN	Not Approved		1.22875
ERBB3	SERIBANTUMAB	Not Approved		1.22875
ERBB3	ANTI-ERBB3 MONOCLONAL ANTIBODY REGN1400	Not Approved		1.22875
ERBB3	PATRITUMAB DERUXTECAN	Not Approved		1.22875
ERBB3	LUMRETUZUMAB	Not Approved		1.22875
ERBB3	AMG-888	Not Approved		1.22875
ERBB3	HER2 INHIBITOR CP-724,714	Not Approved		1.22875
ERBB3	ISTIRATUMAB	Not Approved		0.819167
ERBB3	PERTUZUMAB	Approved	antineoplastic agent	0.702143
ERBB3	SAPITINIB	Not Approved		0.614376
ERBB3	ANTI-HER3 MONOCLONAL ANTIBODY GSK2849330	Not Approved		0.614376
ERBB3	METHYLCURCUMIN	Not Approved		0.614376
ERBB3	SERIBANTUMAB	Not Approved		0.614376
ERBB3	POZIOTINIB	Not Approved		0.614376
ERBB3	MM-151	Not Approved		0.614376
ERBB3	ZENOCUTUZUMAB	Not Approved		0.614376
ERBB3	DULIGOTUZUMAB	Not Approved		0.614376
ERBB3	DIMETHYLCURCUMIN	Not Approved		0.4915
ERBB3	CIMAGLERMIN ALFA	Not Approved	for treatment of heart failure	0.409584
ERBB3	ANTI-EGFR/HER2/HER3 MONOCLONAL ANTIBODY MIXTURE SYM013	Not Approved		0.409584
ERBB3	ANTI-ERBB3 MONOCLONAL ANTIBODY AV-203	Not Approved		0.409584
ERBB3	TARLOXOTINIB	Not Approved		0.307188
ERBB3	KBP5209	Not Approved		0.307188
ERBB3	PAN-HER KINASE INHIBITOR AC480	Not Approved	antineoplastic agent	0.307188
ERBB3	DACOMITINIB ANHYDROUS	Approved	antineoplastic agent	0.307188
ERBB3	TRASTUZUMAB-DKST	Approved	antineoplastic agent	0.2949
ERBB3	MARGETUXIMAB-CMKB	Approved	antineoplastic agent	0.24575
ERBB3	LAPATINIB	Approved	antineoplastic agent	0.236298
ERBB3	AFATINIB	Approved	antineoplastic agent	0.204792
ERBB3	MOMELOTINIB	Not Approved		0.153594
ERBB3	GEFITINIB	Approved	antineoplastic agent	0.0604304
ERBB3	SELUMETINIB	Approved		0.0383985
ERBB3	CURCUMIN	Approved		0.0372349
ERBB3	CETUXIMAB	Approved	antineoplastic agent	0.0361397
ERBB3	CARBOPLATIN	Approved		0.0307188
ERBB3	DOCETAXEL ANHYDROUS	Approved	antineoplastic agent	0.0289118
ERBB3	TRAMETINIB DIMETHYL SULFOXIDE	Approved	antineoplastic agent	0.0279262
ERBB3	ERLOTINIB	Approved	antineoplastic agent	0.024575
ERBB3	VANDETANIB	Approved	antineoplastic agent	0.0227547
ERBB4	DACOMITINIB ANHYDROUS	Approved	antineoplastic agent	1.55211
ERBB4	PELITINIB	Not Approved		1.03474
ERBB4	BMS-599626	Not Approved		1.03474
ERBB4	POZIOTINIB	Not Approved		0.776053
ERBB4	METHYLCURCUMIN	Not Approved		0.776053
ERBB4	DIMETHYLCURCUMIN	Not Approved		0.620843
ERBB4	NERATINIB MALEATE	Approved		0.517369
ERBB4	BMS-690514	Not Approved		0.517369
ERBB4	CIMAGLERMIN ALFA	Not Approved	for treatment of heart failure	0.517369
ERBB4	AFATINIB DIMALEATE	Approved		0.517369
ERBB4	BMS-599626	Not Approved		0.517369
ERBB4	KBP5209	Not Approved		0.388027
ERBB4	PAN-HER KINASE INHIBITOR AC480	Not Approved	antineoplastic agent	0.388027
ERBB4	TARLOXOTINIB	Not Approved		0.388027
ERBB4	LAPATINIB	Approved	antineoplastic agent	0.358178
ERBB4	CANERTINIB DIHYDROCHLORIDE	Not Approved		0.310421
ERBB4	PALIPERIDONE	Approved	antipsychotic agent	0.282201
ERBB4	AFATINIB	Approved	antineoplastic agent	0.258684
ERBB4	JNJ-26483327	Not Approved		0.172456
ERBB4	NERATINIB	Approved	antineoplastic agent	0.129342
ERBB4	GEFITINIB	Approved	antineoplastic agent	0.0763331
ERBB4	BARASERTIB-HQPA	Not Approved		0.0705503
ERBB4	TAK-715	Not Approved		0.0646711
ERBB4	CHEMBL:CHEMBL578061	Not Approved		0.0620843
ERBB4	ERLOTINIB	Approved	antineoplastic agent	0.0620843
ERBB4	LAUROGUADINE	Not Approved		0.0554324
ERBB4	SB220025	Not Approved		0.0517369
ERBB4	CURCUMIN	Approved		0.0470335
ERBB4	ALISERTIB	Not Approved	antineoplastic agent	0.0352752
ERBB4	CEDIRANIB	Not Approved	antineoplastic agent	0.0323356
ERBB4	VANDETANIB	Approved	antineoplastic agent	0.0287427
ERBB4	DASATINIB ANHYDROUS	Approved	antineoplastic agent	0.0218607
ERBB4	TAMATINIB	Not Approved		0.0191618
ERBB4	RG-1530	Not Approved		0.0180478
ERBB4	SP-600125	Not Approved		0.0174394
ERBB4	NVP-TAE684	Not Approved		0.0152167
ERBB4	ILORASERTIB	Not Approved		0.014782
ERBB4	CENISERTIB	Not Approved	antineoplastic agent	0.0133802
TP53	REBEMADLIN	Not Approved		0.530158
TP53	EPRENETAPOPT	Not Approved		0.530158
TP53	RO-5045337	Not Approved		0.530158
TP53	THIOUREIDOBUTYRONITRILE	Not Approved		0.397618
TP53	NUTLIN-3	Not Approved		0.331349
TP53	P53-HDM2 INTERACTION INHIBITOR MI-773	Not Approved		0.309259
TP53	PHA-680632	Not Approved		0.265079
TP53	SP600125	Not Approved		0.265079
TP53	NAPABUCASIN	Not Approved		0.265079
TP53	CONTUSUGENE LADENOVEC	Not Approved		0.265079
TP53	CHEMBL:CHEMBL1241268	Not Approved		0.265079
TP53	PD166285	Not Approved		0.265079
TP53	ATRACTYLENOLIDE I	Not Approved		0.265079
TP53	CHK1 INHIBITOR GDC-0575	Not Approved		0.265079
TP53	SIREMADLIN	Not Approved		0.265079
TP53	CHEMBL:CHEMBL1801219	Not Approved		0.265079
TP53	GSK2830371	Not Approved		0.265079
TP53	CHIR-124	Not Approved		0.265079
TP53	IL-27 SUBUNIT &ALPHA;	Not Approved		0.265079
TP53	ALRIZOMADLIN	Not Approved		0.198809
TP53	IDASANUTLIN	Not Approved		0.176719
TP53	P53/HDM2 INTERACTION INHIBITOR CGM097	Not Approved		0.176719
TP53	GDC-0425	Not Approved		0.132539
TP53	ALT-801	Not Approved		0.132539
TP53	CHEMBL:CHEMBL1702181	Not Approved		0.132539
TP53	ZANUBRUTINIB	Approved		0.132539
TP53	EZABENLIMAB	Not Approved		0.132539
TP53	BLZ945	Not Approved		0.132539
TP53	OBINUTUZUMAB	Approved	antineoplastic agent	0.132539
TP53	LONTUCIREV	Not Approved		0.132539
TP53	AZD7648	Not Approved		0.132539
TP53	TRANSFERRIN RECEPTOR-TARGETED LIPOSOMAL P53 CDNA	Not Approved		0.132539
TP53	TEPRASIRAN	Not Approved		0.132539
TP53	MDM2 ANTAGONIST RO6839921	Not Approved		0.132539
TP53	AUTOLOGOUS DENDRITIC CELLS TRANSDUCED WITH WILD-TYPE P53 ADENOVIRUS VACCINE	Not Approved		0.132539
TP53	CHEMBL:CHEMBL407501	Not Approved		0.132539
TP53	SAR-405838	Not Approved		0.132539
TP53	P53 Y220C MUTANT REACTIVATOR PC14586	Not Approved		0.132539
TP53	MUTANT P53 ACTIVATOR COTI-2	Not Approved		0.132539
TP53	CHEMBL:CHEMBL600347	Not Approved		0.132539
TP53	CHEMBL:CHEMBL602922	Not Approved		0.132539
TP53	MDM2 INHIBITOR BI 907828	Not Approved		0.132539
TP53	(R)-INDOPROFEN	Not Approved		0.132539
TP53	CHEMBL:CHEMBL259422	Not Approved		0.132539
TP53	PRODIGIOSIN	Not Approved		0.132539
TP53	BENOMYL	Not Approved		0.132539
TP53	MDM2/MDMX INHIBITOR ALRN-6924	Not Approved		0.132539
TP53	L-744,832	Not Approved		0.132539
TP53	N6-BENZYLADENOSINE	Not Approved		0.132539
TP53	SERDEMETAN	Not Approved		0.132539
TP53	HDM2 INHIBITOR MK-8242	Not Approved		0.132539
TP53	ACALABRUTINIB	Approved		0.132539
TP53	MPI-0479605	Not Approved		0.132539
TP53	NAVTEMADLIN	Not Approved		0.132539
TP53	CHEMBL:CHEMBL545900	Not Approved		0.132539
TP53	ACEQUINOCYL	Not Approved		0.132539
TP53	MDM2 INHIBITOR AMGMDS3	Not Approved		0.132539
TP53	ALVESPIMYCIN	Not Approved	antineoplastic agent	0.0883596
TP53	PF-04217903	Not Approved		0.0883596
TP53	ALECTINIB	Approved		0.0883596
TP53	KU-60019	Not Approved		0.0883596
TP53	BENDAMUSTINE	Approved		0.0883596
TP53	AZD7762	Not Approved		0.0883596
TP53	TOPICAL CORTICOSTEROID	Not Approved		0.0883596
TP53	TRIFLURIDINE	Approved		0.0883596
TP53	CERALASERTIB	Not Approved		0.0883596
TP53	RHODOMYRTOXIN B	Not Approved		0.0662697
TP53	ALK INHIBITOR TAE684	Not Approved		0.0662697
TP53	CHEMBL:CHEMBL195350	Not Approved		0.0662697
TP53	PF-00477736	Not Approved		0.0662697
TP53	CYAZOFAMID	Not Approved		0.0662697
TP53	CHEMBL:CHEMBL1346468	Not Approved		0.0662697
TP53	CHEMBL:CHEMBL99408	Not Approved		0.0662697
TP53	FURAZOLIDONE	Approved		0.0662697
TP53	HU5F9-G4	Not Approved		0.0662697
TP53	AZD1390	Not Approved		0.0662697
TP53	CHEMBL:CHEMBL16685	Not Approved		0.0662697
TP53	TRIACETYLRESVERATROL	Not Approved		0.0662697
TP53	CHEMBL:CHEMBL599088	Not Approved		0.0662697
TP53	CHEMBL:CHEMBL582715	Not Approved		0.0662697
TP53	(Z)-PIPLARTINE	Not Approved		0.0662697
TP53	BENZALKONIUM CHLORIDE	Approved		0.0662697
TP53	DENDRITIC CELL VACCINE	Not Approved		0.0662697
TP53	AURORA KINASE INHIBITOR AMG 900	Not Approved		0.0662697
TP53	TEBUFENPYRAD	Not Approved		0.0662697
TP53	OLEAMIDE	Not Approved		0.0662697
TP53	SELINEXOR	Approved		0.0662697
TP53	APG115	Not Approved		0.0662697
TP53	CAULIBUGULONE D	Not Approved		0.0662697
TP53	NEBULARINE	Not Approved		0.0662697
TP53	BOMEDEMSTAT	Not Approved		0.0662697
TP53	TIRAPAZAMINE	Not Approved		0.0662697
TP53	GLUTARAL	Approved		0.0662697
TP53	CHEMBL:CHEMBL1494650	Not Approved		0.0662697
TP53	ADAVOSERTIB	Not Approved		0.0615362
TP53	SELICICLIB	Not Approved	antineoplastic agent	0.0552248
TP53	DNA VACCINE	Not Approved		0.0530158
TP53	ZINC CHLORIDE	Approved		0.0530158
TP53	R547	Not Approved		0.0530158
TP53	LB-100	Not Approved		0.0530158
TP53	SAPONIN	Not Approved		0.0530158
TP53	IDELALISIB	Approved	antineoplastic agent	0.0530158
TP53	CHEMBL:CHEMBL198759	Not Approved		0.0530158
TP53	AZD6482	Not Approved		0.0530158
TP53	TRABECTEDIN	Approved		0.0530158
TP53	CAULIBUGULONE B	Not Approved		0.0441798
TP53	CHEMBL:CHEMBL600334	Not Approved		0.0441798
TP53	LUXEPTINIB	Not Approved		0.0441798
TP53	CHEMBL:CHEMBL579550	Not Approved		0.0441798
TP53	DUVELISIB	Approved		0.0441798
TP53	ANTIMYCIN A	Not Approved		0.0441798
TP53	JQ1	Not Approved		0.0441798
TP53	ALEMTUZUMAB	Approved	antineoplastic agent	0.0441798
TP53	CHEMBL:CHEMBL411085	Not Approved		0.0441798
TP53	CHEMBL:CHEMBL528712	Not Approved		0.0441798
TP53	DOXORUBICIN LIPOSOME	Approved		0.0441798
TP53	CHEMBL:CHEMBL528807	Not Approved		0.0441798
TP53	TRIFLOXYSTROBIN	Not Approved		0.0441798
TP53	CHEMBL:CHEMBL582473	Not Approved		0.0441798
TP53	CARBENDAZIM	Not Approved		0.0441798
TP53	RITUXIMAB	Approved	antineoplastic agent	0.0441798
TP53	KRESOXIM-METHYL	Not Approved		0.0441798
TP53	ROBUSTIC ACID	Not Approved		0.0441798
TP53	RS-39604	Not Approved		0.0441798
TP53	CHEMBL:CHEMBL320361	Not Approved		0.0441798
TP53	DORDAVIPRONE	Not Approved		0.0441798
TP53	CHEMBL:CHEMBL590665	Not Approved		0.0441798
TP53	IOXYNIL	Not Approved		0.0441798
TP53	SR59230A	Not Approved		0.0441798
TP53	CHEMBL:CHEMBL261118	Not Approved		0.0441798
TP53	CAULIBUGULONE C	Not Approved		0.0441798
TP53	CHEMBL:CHEMBL578890	Not Approved		0.0441798
TP53	LY3009120	Not Approved		0.0441798
TP53	SULCONAZOLE NITRATE	Approved		0.0441798
TP53	CHEMBL:CHEMBL422942	Not Approved		0.0441798
TP53	LORLATINIB	Approved		0.0397618
TP53	BRIGATINIB	Approved		0.0378684
TP53	CAPIVASERTIB	Not Approved		0.0378684
TP53	CHEMBL:CHEMBL601140	Not Approved		0.0331349
TP53	PROPARGITE	Not Approved		0.0331349
TP53	TANESPIMYCIN	Not Approved	antineoplastic agent	0.0331349
TP53	CHEMBL:CHEMBL259805	Not Approved		0.0331349
TP53	CHEMBL:CHEMBL265686	Not Approved		0.0331349
TP53	CHEMBL:CHEMBL405317	Not Approved		0.0331349
TP53	MULTI-NEO-EPITOPE VACCINE OSE 2101	Not Approved		0.0331349
TP53	PIMASERTIB	Not Approved		0.0331349
TP53	CHEMBL:CHEMBL227959	Not Approved		0.0331349
TP53	U50488	Not Approved		0.0331349
TP53	PHENETHYLISOTHIOCYANATE	Not Approved		0.0331349
TP53	VESNARINONE	Not Approved		0.0331349
TP53	CERITINIB	Approved		0.0331349
TP53	DINOSEB	Not Approved		0.0331349
TP53	GANETESPIB	Not Approved	antineoplastic agent	0.0331349
TP53	CHEMBL:CHEMBL592123	Not Approved		0.0331349
TP53	ALEXIDINE DIHYDROCHLORIDE	Not Approved		0.0331349
TP53	3,4-DICHLOROBENZAMIL	Not Approved		0.0331349
TP53	MUNDULONE	Not Approved		0.0331349
TP53	CHEMBL:CHEMBL602150	Not Approved		0.0331349
TP53	CHEMBL:CHEMBL177809	Not Approved		0.0331349
TP53	KINETIN RIBOSIDE	Not Approved		0.0331349
TP53	OLVANIL	Not Approved		0.0331349
TP53	CHLORFENAPYR	Not Approved		0.0331349
TP53	ENZALUTAMIDE	Approved	antineoplastic agent	0.0331349
TP53	RECOMBINANT MONOCYTE CHEMOATTRACTANT PROTEIN-1	Not Approved		0.0331349
TP53	CHEMBL:CHEMBL267160	Not Approved		0.0331349
TP53	CHEMBL:CHEMBL1214407	Not Approved		0.0331349
TP53	VENETOCLAX	Approved		0.0331349
TP53	FANCHININ	Not Approved		0.0331349
TP53	PUROMYCIN	Not Approved		0.0331349
TP53	2-AMINOANTHRACENE	Not Approved		0.0331349
TP53	IBRUTINIB	Approved	antineoplastic agent	0.0311858
TP53	CRIZOTINIB	Approved	antineoplastic agent	0.0301226
TP53	PATULIN	Not Approved		0.0294532
TP53	PIRARUBICIN	Not Approved		0.0294532
TP53	SELECTIVE ESTROGEN RECEPTOR MODULATOR	Not Approved		0.0294532
TP53	THIOTEPA	Approved		0.0294532
TP53	IL-12	Not Approved		0.0294532
TP53	NAVITOCLAX	Not Approved		0.0284013
TP53	RECOMBINANT VASCULAR ENDOTHELIAL GROWTH FACTOR	Not Approved		0.0284013
TP53	GARLIC	Not Approved		0.0265079
TP53	CHEMBL:CHEMBL599100	Not Approved		0.0265079
TP53	CHEMBL:CHEMBL261693	Not Approved		0.0265079
TP53	NIGULDIPINE	Not Approved		0.0265079
TP53	POTASSIUM DICHROMATE	Not Approved		0.0265079
TP53	CHEMBL:CHEMBL1522984	Not Approved		0.0265079
TP53	CHEMBL:CHEMBL1397308	Not Approved		0.0265079
TP53	CHEMBL:CHEMBL260451	Not Approved		0.0265079
TP53	CHEMBL:CHEMBL591618	Not Approved		0.0265079
TP53	METHYLPREDNISOLONE	Approved	Anti-Inflammatory Agents; Glucocorticoids	0.0265079
TP53	CHEMBL:CHEMBL405914	Not Approved		0.0265079
TP53	BROXYQUINOLINE	Not Approved		0.0265079
TP53	CHEMBL:CHEMBL563919	Not Approved		0.0265079
TP53	DIMETHYL GAMBOGATE	Not Approved		0.0265079
TP53	CHEMBL:CHEMBL260028	Not Approved		0.0265079
TP53	METHYL ROBUSTONE	Not Approved		0.0265079
TP53	CHEMBL:CHEMBL587620	Not Approved		0.0265079
TP53	DIBENZ[A,H]ANTHRACENE	Not Approved		0.0265079
TP53	FUROXAN	Not Approved		0.0265079
TP53	CHEMBL:CHEMBL599943	Not Approved		0.0265079
TP53	A77636	Not Approved		0.0265079
TP53	ANISINDIONE	Approved	Anticoagulants	0.0265079
TP53	ONONIN	Not Approved		0.0265079
TP53	TEROXIRONE	Not Approved		0.0265079
TP53	CHEMBL:CHEMBL1389794	Not Approved		0.0265079
TP53	CHEMBL:CHEMBL429335	Not Approved		0.0265079
TP53	PYRACLOSTROBIN	Not Approved		0.0265079
TP53	MPA	Not Approved		0.0265079
TP53	CHEMBL:CHEMBL408563	Not Approved		0.0265079
TP53	FAS LIGAND	Not Approved		0.0240981
TP53	DS-7423	Not Approved		0.0240981
TP53	IFOSFAMIDE	Approved	Antineoplastic Agents	0.0240981
TP53	OSIMERTINIB	Approved		0.0240981
TP53	CINNARIZINE	Approved	Anti-Allergic Agents	0.0240981
TP53	SAPANISERTIB	Approved	antineoplastic agent	0.0233893
TP53	TEMOZOLOMIDE	Approved		0.0233893
TP53	METHYLBENZETHONIUM CHLORIDE	Not Approved		0.0220899
TP53	CHEMBL:CHEMBL261123	Not Approved		0.0220899
TP53	CHEMBL:CHEMBL473735	Not Approved		0.0220899
TP53	DEOXIEPINEPHRINE	Not Approved		0.0220899
TP53	CLOFOCTOL	Not Approved		0.0220899
TP53	CHEMBL:CHEMBL260213	Not Approved		0.0220899
TP53	CHEMBL:CHEMBL259784	Not Approved		0.0220899
TP53	RIMCAZOLE	Not Approved	antineoplastic agent	0.0220899
TP53	CHEMBL:CHEMBL233194	Not Approved		0.0220899
TP53	CHEMBL:CHEMBL408653	Not Approved		0.0220899
TP53	CHEMBL:CHEMBL271023	Not Approved		0.0220899
TP53	AHPN	Not Approved		0.0220899
TP53	CHEMBL:CHEMBL444376	Not Approved		0.0220899
TP53	[3H]GBR12935	Not Approved		0.0220899
TP53	TARENFLURBIL	Not Approved		0.0220899
TP53	CHEMBL:CHEMBL85194	Not Approved		0.0220899
TP53	ZM336372	Not Approved		0.0220899
TP53	IPILIMUMAB	Approved	antineoplastic agent	0.0220899
TP53	MECHLORETHAMINE HYDROCHLORIDE	Approved		0.0220899
TP53	CHEMBL:CHEMBL259421	Not Approved		0.0220899
TP53	PRAMLINTIDE	Approved	antiobesity agent,antidiabetic	0.0220899
TP53	EPIRUBICIN	Approved	Antineoplastic Agents	0.0213773
TP53	RUXOLITINIB	Approved	antiinflammatory agent,antineoplastic agent	0.0203907
TP53	CHEMBL:CHEMBL1256740	Not Approved		0.0189342
TP53	TRACAZOLATE	Not Approved		0.0189342
TP53	CHEMBL:CHEMBL1343568	Not Approved		0.0189342
TP53	ALPHA-NAPHTHOFLAVONE	Not Approved		0.0189342
TP53	PROPACHLOR	Not Approved		0.0189342
TP53	FLAVANONE	Not Approved		0.0189342
TP53	2,6-DIMETHOXYQUINONE	Not Approved		0.0189342
TP53	INTERFERON ALFA-2B	Approved	Antineoplastic Agents; Immunomodulatory Agents,for treatment of hepatitis C,for treatment of hepatitis B and C,for treatment of hepatitis	0.0189342
TP53	CHEMBL:CHEMBL1333386	Not Approved		0.0189342
TP53	ROTENONE	Not Approved		0.0189342
TP53	BENZO[B]FLUORANTHENE	Not Approved		0.0189342
TP53	ETHOPROPAZINE HYDROCHLORIDE	Approved		0.0189342
TP53	SALMETEROL XINAFOATE	Approved		0.0189342
TP53	CHEMBL:CHEMBL546170	Not Approved		0.0189342
TP53	CGP7930	Not Approved		0.0189342
TP53	SB 224289	Not Approved		0.0189342
TP53	NSC-663284	Not Approved		0.0189342
TP53	RS-17053	Not Approved		0.0189342
TP53	CHEMBL:CHEMBL1303948	Not Approved		0.0189342
TP53	TRICLOCARBAN	Not Approved		0.0189342
TP53	CIS-RESVERATROL	Not Approved		0.0189342
TP53	MIRDAMETINIB	Not Approved		0.0176719
TP53	URSODIOL	Approved	for prevention of recurrence of colorectal polyps	0.0176719
TP53	INOSITOL	Approved	for treatment of Alzheimer's disease	0.0176719
TP53	CLOFIBRATE	Approved	Anticholesteremic Agents	0.0176719
TP53	CHEMBL:CHEMBL225513	Not Approved		0.0165674
TP53	2-CHLOROADENOSINE	Not Approved		0.0165674
TP53	S(+)-APOMORPHINE	Not Approved		0.0165674
TP53	ENALAPRIL MALEATE	Approved	antihypertensive agent	0.0165674
TP53	CHEMBL:CHEMBL410484	Not Approved		0.0165674
TP53	TRIFLUPROMAZINE	Approved	Antiemetics; Antipsychotic Agents	0.0165674
TP53	CHEMBL:CHEMBL260560	Not Approved		0.0165674
TP53	TERPYRIDINE	Not Approved		0.0165674
TP53	CHEMBL:CHEMBL406557	Not Approved		0.0165674
TP53	CLEMASTINE	Approved	Anti-Allergic Agents	0.0165674
TP53	CADMIUM ACETATE	Not Approved		0.0165674
TP53	7,8-DIHYDROXYFLAVONE	Not Approved		0.0165674
TP53	TRIFLUOPERAZINE	Approved	Antiemetics; Antipsychotic Agents	0.0159047
TP53	GEDATOLISIB	Not Approved		0.0159047
TP53	DABRAFENIB	Approved	antineoplastic agent	0.0159047
TP53	PROPYLTHIOURACIL	Approved	Antithyroid Agents	0.0155929
TP53	ABIRATERONE ACETATE	Approved	antineoplastic agent	0.0155929
TP53	METHIMAZOLE	Approved	Antithyroid Agents	0.0155929
TP53	CISPLATIN	Approved		0.015122
TP53	PIPLARTINE	Not Approved		0.0147266
TP53	OCHRATOXIN A	Not Approved		0.0147266
TP53	CHEMBL:CHEMBL530049	Not Approved		0.0147266
TP53	METHYLENE BLUE	Not Approved		0.0147266
TP53	ENCORAFENIB	Approved		0.0147266
TP53	CHEMBL:CHEMBL259615	Not Approved		0.0147266
TP53	CHEMBL:CHEMBL421215	Not Approved		0.0147266
TP53	(S)-FLUOXETINE	Not Approved		0.0147266
TP53	IODOQUINOL	Approved		0.0147266
TP53	4-METHOXYDALBERGIONE	Not Approved		0.0147266
TP53	MICHLER'S KETONE	Not Approved		0.0147266
TP53	SERTRALINE HYDROCHLORIDE	Approved	for treatment of obsessive compulsive disorder (OCD),antidepressant	0.0147266
TP53	PEMBROLIZUMAB	Approved		0.0142007
TP53	PANITUMUMAB	Approved	antineoplastic agent	0.0139515
TP53	CHEMBL:CHEMBL201325	Not Approved		0.0132539
TP53	BENZO(K)FLUORANTHENE	Not Approved		0.0132539
TP53	MANGOSTIN	Not Approved		0.0132539
TP53	TRANILAST	Not Approved		0.0132539
TP53	STREPTONIGRIN	Not Approved		0.0132539
TP53	THUNBERGINOL B	Not Approved		0.0132539
TP53	3-METHOXYCATECHOL	Not Approved		0.0132539
TP53	CHLOROXINE	Approved		0.0132539
TP53	CHEMBL:CHEMBL242171	Not Approved		0.0132539
TP53	SELUMETINIB	Approved		0.0124256
TP53	LOPERAMIDE	Approved	Antidiarrheals	0.012049
TP53	DECITABINE	Approved	antineoplastic agent	0.012049
TP53	CHEMBL:CHEMBL154580	Not Approved		0.012049
TP53	FLUPENTHIXOL	Not Approved	Antipsychotic Agents	0.012049
TP53	CHEMBL:CHEMBL408850	Not Approved		0.012049
TP53	CHEMBL:CHEMBL2002487	Not Approved		0.012049
TP53	CHEMBL:CHEMBL374632	Not Approved		0.012049
TP53	BUPARLISIB	Not Approved		0.012049
TP53	MAPROTILINE	Approved	Second-Generation,Antidepressive Agents	0.012049
TP53	GRANISETRON	Approved	antiemetic	0.012049
TP53	CADMIUM DICHLORIDE	Not Approved		0.012049
TP53	CHEMBL:CHEMBL329673	Not Approved		0.012049
TP53	SB 206553	Not Approved		0.012049
TP53	NIVOLUMAB	Approved	antineoplastic agent	0.012049
TP53	DIHYDROGAMBOGIC ACID	Not Approved		0.012049
TP53	CHEMBL:CHEMBL591126	Not Approved		0.012049
TP53	(R,S)-INDATRALINE	Not Approved		0.012049
TP53	CHEMBL:CHEMBL580421	Not Approved		0.012049
TP53	CHLORAMBUCIL	Approved		0.012049
TP53	FULVESTRANT	Approved	antineoplastic agent	0.012049
TP53	CHEMBL:CHEMBL596633	Not Approved		0.012049
TP53	CAPECITABINE	Approved		0.0116947
TP53	VEMURAFENIB	Approved	antineoplastic agent	0.0116947
TP53	CARBOPLATIN	Approved		0.0115972
TP53	VORINOSTAT	Approved	antineoplastic agent	0.0115252
TP53	CHELERYTHRINE	Not Approved		0.011045
TP53	MITOMYCIN	Approved		0.011045
TP53	CHLOROTHALONIL	Not Approved		0.011045
TP53	PAZOPANIB	Approved	antineoplastic agent	0.011045
TP53	FENOFIBRATE	Approved	anticholesterolaemic agent,antidyslipidaemic agent	0.011045
TP53	INDOPROFEN	Approved		0.011045
TP53	NITAZOXANIDE	Approved		0.011045
TP53	GALLIC ACID	Not Approved		0.011045
TP53	BEVACIZUMAB-AWWB	Approved	antineoplastic agent	0.011045
TP53	QUINACRINE DIHYDROCHLORIDE	Not Approved		0.011045
TP53	AMOXAPINE	Approved	antidepressant	0.011045
TP53	ECONAZOLE NITRATE	Approved		0.011045
TP53	SN-38	Not Approved		0.0106032
TP53	TOPOTECAN HYDROCHLORIDE	Approved	antineoplastic agent	0.0106032
TP53	LENALIDOMIDE	Approved	antineoplastic agent	0.0101953
TP53	CHEMBL:CHEMBL533226	Not Approved		0.0101953
TP53	SANGUINARINE SULFATE	Not Approved		0.0101953
TP53	ASTEMIZOLE	Approved	Anti-Allergic Agents	0.0101953
TP53	ZIRAM	Not Approved		0.0101953
TP53	PLUMBAGIN	Not Approved		0.0101953
TP53	OLAPARIB	Approved		0.0101953
TP53	DOXORUBICIN HYDROCHLORIDE	Approved	antineoplastic agent	0.0101245
TP53	PENTACHLOROPHENOL	Not Approved		0.0094671
TP53	EMBELIN	Not Approved		0.0094671
TP53	CHEMBL:CHEMBL184450	Not Approved		0.0094671
TP53	2-IODOACETAMIDE	Not Approved		0.0094671
TP53	APOMORPHINE	Approved	antiparkinson agent,for treatment of erectile dysfunction,for treatment of sexual dysfunction in women	0.0094671
TP53	PYRITHIONE ZINC	Approved		0.0094671
TP53	DIETHYLSTILBESTROL	Approved	Hormone Replacement Agents	0.00914065
TP53	CHLORANIL	Not Approved		0.00883596
TP53	CHEMBL:CHEMBL428789	Not Approved		0.00883596
TP53	CLADRIBINE	Approved		0.00883596
TP53	QUINALIZARIN	Not Approved		0.00883596
TP53	FLUPHENAZINE HYDROCHLORIDE	Approved	Antipsychotic Agents	0.00883596
TP53	GEMCITABINE	Approved	antineoplastic agent	0.00873886
TP53	CLOTRIMAZOLE	Approved		0.00855093
TP53	BENZETHONIUM CHLORIDE	Approved		0.00828372
TP53	GOSSYPOL	Not Approved		0.00828372
TP53	OXALIPLATIN	Approved		0.00828372
TP53	ALPELISIB	Approved		0.00828372
TP53	ABEMACICLIB	Approved		0.00828372
TP53	AZACITIDINE	Approved	antineoplastic agent	0.00803269
TP53	N-OLEOYLDOPAMINE	Not Approved		0.00779644
TP53	PACLITAXEL	Approved	for treatment of peripheral arterial disease (PAD),DMARD,antiinflammatory agent,antineoplastic agent	0.00772074
TP53	CAMPTOTHECIN	Approved	antineoplastic agent	0.00757368
TP53	TPCK	Not Approved		0.0073633
TP53	DICHLOROPHEN	Not Approved		0.0073633
TP53	INDIRUBIN-3'-MONOXIME	Not Approved		0.0073633
TP53	CLIOQUINOL	Approved		0.0073633
TP53	CYCLOPHOSPHAMIDE ANHYDROUS	Approved		0.0073633
TP53	TRIAMTERENE	Approved	Antihypertensive Agents; Diuretics	0.0073633
TP53	FENTICLOR	Not Approved		0.00697576
TP53	ETOPOSIDE	Approved	Antineoplastic Agents	0.00697576
TP53	DAIDZEIN	Not Approved		0.00697576
TP53	TAMOXIFEN CITRATE	Approved		0.00697576
TP53	IRINOTECAN HYDROCHLORIDE	Approved	antineoplastic agent	0.00673929
TP53	PERPHENAZINE	Approved	Antipsychotic Agents	0.00662697
TP53	HYDRALAZINE	Approved	antihypertensive agent	0.00662697
TP53	MERCURIC CHLORIDE	Not Approved		0.00662697
TP53	VANOXERINE	Not Approved		0.00662697
TP53	PHENYLMERCURIC ACETATE	Not Approved		0.00662697
TP53	GR 127935	Not Approved		0.00662697
TP53	1,10-PHENANTHROLINE	Not Approved		0.00662697
TP53	IXAZOMIB	Approved		0.00646534
TP53	MELPHALAN	Approved		0.0063114
TP53	CHLORPROMAZINE	Approved		0.0063114
TP53	TRAMETINIB DIMETHYL SULFOXIDE	Approved	antineoplastic agent	0.00602452
TP53	TYRPHOSTIN A9	Not Approved		0.00602452
TP53	THIORIDAZINE	Approved	Antipsychotic Agents	0.00602452
TP53	PAROXETINE HYDROCHLORIDE, HEMIHYDRATE	Approved	antidepressant	0.00576258
TP53	BITHIONOL	Approved		0.00576258
TP53	THIMEROSAL	Approved		0.00576258
TP53	PROCHLORPERAZINE	Approved	antiemetic,antimigraine agent	0.00552248
TP53	DOPAMINE	Approved		0.00552248
TP53	CHEMBL:CHEMBL601757	Not Approved		0.00552248
TP53	PALBOCICLIB	Approved		0.00540977
TP53	SANGUINARIUM	Not Approved		0.00530158
TP53	BAICALEIN	Not Approved		0.00530158
TP53	ERLOTINIB	Approved	antineoplastic agent	0.00530158
TP53	LAPACHONE	Not Approved		0.00509767
TP53	FENRETINIDE	Approved	antineoplastic agent	0.00509767
TP53	NICLOSAMIDE	Approved		0.00509767
TP53	PIMOZIDE	Approved	Antidyskinetics; Antipsychotic Agents	0.00509767
TP53	EMODIN	Not Approved		0.00509767
TP53	FLUOROURACIL	Approved		0.00500149
TP53	NORTRIPTYLINE	Approved	antidepressant,antiasthmatic agent	0.00490887
TP53	DOCETAXEL ANHYDROUS	Approved	antineoplastic agent	0.00467786
TP53	SIROLIMUS	Approved	for treatment of wet age-related macular degeneration,immunosuppressant	0.00465051
TP53	CHEMBL:CHEMBL578512	Not Approved		0.00457033
TP53	WARFARIN	Approved	Anticoagulants	0.00457033
TP53	VITAMIN K3	Approved	for reducing EGFR-inhibitor-induced dermatological side effects	0.00457033
TP53	HOMIDIUM BROMIDE	Not Approved		0.00457033
TP53	TAMOXIFEN	Approved	Hormonal,Antineoplastic Agents	0.00434556
TP53	HALOPERIDOL DECANOATE	Approved	Antipsychotic Agents	0.00427547
TP53	MITOXANTRONE HYDROCHLORIDE	Approved		0.00414186
TP53	ELLIPTECINE	Not Approved		0.00414186
TP53	DAUNORUBICIN HYDROCHLORIDE	Approved		0.00401635
TP53	CLOMIPRAMINE	Approved	Tricyclic,Antidepressive Agents	0.00389822
TP53	CETUXIMAB	Approved	antineoplastic agent	0.00389822
TP53	MERCAPTOPURINE	Approved	Antineoplastic Agents	0.00378684
TP53	PD-98059	Not Approved		0.00358215
TP53	RIBAVIRIN	Approved		0.00358215
TP53	AZATHIOPRINE	Approved		0.00339845
TP53	HEXACHLOROPHENE	Approved		0.00331349
TP53	MITOXANTRONE	Approved	antineoplastic agent	0.0031557
TP53	RESVERATROL	Approved	antineoplastic agent,antidiabetic,for treatment of herpes simplex virus 1	0.00288129
TP53	MASOPROCOL	Approved		0.00288129
TP53	RALOXIFENE HYDROCHLORIDE	Approved	Hormone Replacement Agents	0.00281999
TP53	SORAFENIB	Approved	antineoplastic agent	0.00276124
TP53	METHOTREXATE	Approved	DMARD	0.00270489
TP53	CHEMBL:CHEMBL429095	Not Approved		0.00265079
TP53	GENISTEIN	Approved		0.00254884
TP53	CYTARABINE	Approved	antineoplastic agent	0.00194911
TP53	BORTEZOMIB	Approved	antineoplastic agent	0.00155929
VEGFC	VGX-100	Not Approved		6.55334
VEGFC	URIC ACID	Not Approved		4.36889
VEGFC	AFLIBERCEPT	Approved	antineoplastic agent	2.62134
VEGFC	ENDOSTATIN	Not Approved		1.63833
VEGFC	CONBERCEPT	Not Approved		1.31067
VEGFC	BEVACIZUMAB-AWWB	Approved	antineoplastic agent	0.546112
VEGFC	LENALIDOMIDE	Approved	antineoplastic agent	0.504103
VEGFC	SUNITINIB	Approved	antineoplastic agent	0.172456
VEGFC	SORAFENIB	Approved	antineoplastic agent	0.068264

## Sheet: AKR1B1_gene_interaction results
gene	drug	regulatory approval	indication	interaction score
AKR1B1	RANIRESTAT	Not Approved	for treatment of diabetic neuropathy	9.07385
AKR1B1	TECTORIGENIN	Not Approved		9.07385
AKR1B1	RECOMBINANT GROWTH FACTOR	Not Approved		9.07385
AKR1B1	QR-333	Not Approved		4.53693
AKR1B1	LIDORESTAT	Not Approved		4.53693
AKR1B1	CAFICRESTAT	Not Approved		4.53693
AKR1B1	FIDARESTAT	Not Approved		4.53693
AKR1B1	URACIL	Not Approved		2.26846
AKR1B1	TOLRESTAT	Approved		2.26846
AKR1B1	EPALRESTAT	Not Approved		2.26846
AKR1B1	SORBINIL	Not Approved		1.13423
AKR1B1	ANTISERUM	Not Approved		0.259253
AKR1B1	SULINDAC	Approved	NSAID	0.252052

## Sheet: ALK_gene_interaction_results
gene	drug	regulatory approval	indication	interaction score
ALK	ALECTINIB	Approved		7.80889
ALK	BRIGATINIB	Approved		4.17349
ALK	ENSARTINIB	Not Approved		4.13412
ALK	CERITINIB	Approved		3.39916
ALK	LORLATINIB	Approved		3.14193
ALK	CRIZOTINIB	Approved	antineoplastic agent	2.8563
ALK	X-396	Not Approved		2.20486
ALK	ALK INHIBITOR ASP3026	Not Approved		1.83738
ALK	GSK-1838705A	Not Approved		1.10243
ALK	AZD3463	Not Approved		0.918692
ALK	IRUPLINALKIB	Not Approved		0.918692
ALK	ALK INHIBITOR TAE684	Not Approved		0.826823
ALK	BELIZATINIB	Not Approved		0.826823
ALK	TPX-0131	Not Approved		0.826823
ALK	REPOTRECTINIB	Not Approved		0.661459
ALK	APG-2449	Not Approved		0.551215
ALK	MTI-31	Not Approved		0.551215
ALK	CONTELTINIB	Not Approved		0.551215
ALK	PLB1003	Not Approved		0.551215
ALK	ASP-3026	Not Approved		0.551215
ALK	THZ1	Not Approved		0.551215
ALK	HJC0152	Not Approved		0.551215
ALK	ALK/TRK INHIBITOR TSR-011	Not Approved		0.551215
ALK	ALK/C-MET INHIBITOR TQ-B3139	Not Approved		0.551215
ALK	DALANTERCEPT	Not Approved	antiangiogenic agent,antineoplastic agent	0.413412
ALK	IDASANUTLIN	Not Approved		0.367477
ALK	NVP-TAE 226	Not Approved		0.367477
ALK	P53/HDM2 INTERACTION INHIBITOR CGM097	Not Approved		0.367477
ALK	JAK3 INHIBITOR II	Not Approved		0.275608
ALK	FILGOTINIB	Approved	DMARD,antiinflammatory agent	0.275608
ALK	IL-10	Not Approved		0.275608
ALK	CEP-37440	Not Approved		0.275608
ALK	FORITINIB SUCCINATE	Not Approved		0.275608
ALK	ALK INHIBITOR NVL-655	Not Approved		0.275608
ALK	LUMINESPIB	Not Approved		0.220486
ALK	ALECTINIB HYDROCHLORIDE	Approved		0.183738
ALK	TALETRECTINIB	Not Approved		0.183738
ALK	TEPOTINIB	Approved		0.183738
ALK	GILTERITINIB	Approved		0.150331
ALK	ATEZOLIZUMAB	Approved		0.146991
ALK	DINACICLIB	Not Approved		0.137804
ALK	DURVALUMAB	Approved		0.137804
ALK	RETASPIMYCIN HYDROCHLORIDE	Not Approved	antineoplastic agent	0.137804
ALK	ONALESPIB	Not Approved	antineoplastic agent	0.137804
ALK	BRENTUXIMAB VEDOTIN	Approved	antineoplastic agent	0.129698
ALK	RAMUCIRUMAB	Approved	antineoplastic agent	0.110243
ALK	SARACATINIB	Not Approved		0.110243
ALK	ENTRECTINIB	Approved		0.106375
ALK	NIVOLUMAB	Approved	antineoplastic agent	0.100221
ALK	IFOSFAMIDE	Approved	Antineoplastic Agents	0.100221
ALK	RIBOCICLIB	Approved	antineoplastic agent	0.0918692
ALK	IPILIMUMAB	Approved	antineoplastic agent	0.0918692
ALK	CEMIPLIMAB-RWLC	Approved		0.0918692
ALK	AFATINIB	Approved	antineoplastic agent	0.0918692
ALK	TOPOTECAN HYDROCHLORIDE	Approved	antineoplastic agent	0.0881945
ALK	NAVITOCLAX	Not Approved		0.0787451
ALK	PEMBROLIZUMAB	Approved		0.0787451
ALK	OCTREOTIDE ACETATE	Approved	antihypertensive agent,antineoplastic agent	0.0734954
ALK	VENETOCLAX	Approved		0.0689019
ALK	GANETESPIB	Not Approved	antineoplastic agent	0.0689019
ALK	TEMOZOLOMIDE	Approved		0.0648489
ALK	VINCRISTINE SULFATE	Approved		0.0580227
ALK	ALVOCIDIB	Not Approved	antineoplastic agent	0.0580227
ALK	CRENOLANIB	Not Approved		0.0551215
ALK	SELUMETINIB	Approved		0.0516764
ALK	OSIMERTINIB	Approved		0.0501105
ALK	FULVESTRANT	Approved	antineoplastic agent	0.0501105
ALK	CYCLOPHOSPHAMIDE ANHYDROUS	Approved		0.0459346
ALK	PAZOPANIB	Approved	antineoplastic agent	0.0459346
ALK	DABRAFENIB	Approved	antineoplastic agent	0.0440972
ALK	TRAMETINIB DIMETHYL SULFOXIDE	Approved	antineoplastic agent	0.0375829
ALK	BEVACIZUMAB-AWWB	Approved	antineoplastic agent	0.0306231
ALK	VANDETANIB	Approved	antineoplastic agent	0.0306231
ALK	PEMETREXED DISODIUM	Approved	Antineoplastic Agents,antineoplastic agent	0.0290113
ALK	IRINOTECAN HYDROCHLORIDE	Approved	antineoplastic agent	0.0280279
ALK	IXAZOMIB	Approved		0.0268886
ALK	DOXORUBICIN HYDROCHLORIDE	Approved	antineoplastic agent	0.0267952
ALK	TAK-715	Not Approved		0.0229673
ALK	CARBAMAZEPINE	Approved	for treatment of bipolar disorder	0.0229673
ALK	ERLOTINIB	Approved	antineoplastic agent	0.0220486
ALK	SIROLIMUS	Approved	for treatment of wet age-related macular degeneration,immunosuppressant	0.0193409
ALK	ETOPOSIDE	Approved	Antineoplastic Agents	0.0193409
ALK	CHEMBL:CHEMBL546797	Not Approved		0.0172255
ALK	CYTARABINE	Approved	antineoplastic agent	0.0162122
ALK	IMATINIB	Approved	antineoplastic agent	0.015749
ALK	HESPERADIN	Not Approved		0.0137804
ALK	DEXAMETHASONE	Approved	for treatment of Meniere's disease,glucocorticoid,antiinflammatory agent	0.0131242
ALK	CHEMBL:CHEMBL1997335	Not Approved		0.0131242
ALK	CP-547632	Not Approved		0.012819
ALK	DACTOLISIB	Not Approved		0.0125276
ALK	CHEMBL:CHEMBL379975	Not Approved		0.0125276
ALK	CEDIRANIB	Not Approved	antineoplastic agent	0.0114837
ALK	PALBOCICLIB	Approved		0.0112493
ALK	METHOTREXATE	Approved	DMARD	0.0112493
ALK	JNJ-7706621	Not Approved		0.0110243
ALK	PD-0166285	Not Approved		0.0106003
ALK	GEFITINIB	Approved	antineoplastic agent	0.00903632
ALK	GW441756X	Not Approved		0.00848024
ALK	LINIFANIB	Not Approved	antineoplastic agent	0.00798863
ALK	TOZASERTIB	Not Approved	antineoplastic agent	0.00787451
ALK	CISPLATIN	Approved		0.00739887
ALK	TAMATINIB	Not Approved		0.00680513
ALK	RG-1530	Not Approved		0.00640948
ALK	DOVITINIB	Not Approved	antineoplastic agent	0.00619343
ALK	PF-562271	Not Approved		0.00530015
ALK	ILORASERTIB	Not Approved		0.00524967
ALK	CENISERTIB	Not Approved	antineoplastic agent	0.00475186

## Sheet: CD274_gene_interaction_results
gene	drug	regulatory approval	indication	interaction score
CD274	ENVAFOLIMAB	Not Approved		4.7184
CD274	ATEZOLIZUMAB	Not Approved		4.7184
CD274	PACMILIMAB	Not Approved		4.7184
CD274	AVELUMAB	Approved		2.949
CD274	COSIBELIMAB	Not Approved		2.3592
CD274	BETIFISOLIMAB	Not Approved		2.3592
CD274	LODAPOLIMAB	Not Approved		2.3592
CD274	ANTI-PD-L1 MONOCLONAL ANTIBODY MDX-1105	Not Approved		2.3592
CD274	DANBURSTOTUG	Not Approved		2.3592
CD274	SOCAZOLIMAB	Not Approved		2.3592
CD274	ANTI-PD-L1 MONOCLONAL ANTIBODY FAZ053	Not Approved		2.3592
CD274	SUGEMALIMAB	Not Approved		2.3592
CD274	INCB-086550	Not Approved		2.3592
CD274	SHR-1316	Not Approved		2.3592
CD274	DURVALUMAB	Approved		1.4745
CD274	ATEZOLIZUMAB	Approved		1.41552
CD274	CA-170	Not Approved		1.1796
CD274	ERFONRILIMAB	Not Approved		1.1796
CD274	ANTI-LAG-3/PD-L1 BISPECIFIC ANTIBODY FS118	Not Approved		1.1796
CD274	PIDILIZUMAB	Not Approved		1.1796
CD274	BINTRAFUSP ALFA	Not Approved		0.943681
CD274	NIVOLUMAB	Approved	antineoplastic agent	0.428946
CD274	CEMIPLIMAB-RWLC	Approved		0.3932
CD274	PEMBROLIZUMAB	Approved		0.337029
CD274	IPILIMUMAB	Approved	antineoplastic agent	0.1966

## Sheet: EGF_gene_interaction_results
gene	drug	regulatory approval	indication	interaction score
EGF	NIMOTUZUMAB	Not Approved	antineoplastic agent	9.83001
EGF	EPIDERMAL GROWTH FACTOR	Not Approved		9.83001
EGF	CETUXIMAB	Approved	antineoplastic agent	0.578236

## Sheet: EML4_gene_interaction_results
gene	drug	regulatory approval	indication	interaction score
EML4	ALECTINIB	Approved		11.8875
EML4	BRIGATINIB	Approved		5.29057
EML4	ENSARTINIB	Not Approved		4.8007
EML4	LORLATINIB	Approved		4.25205
EML4	CRIZOTINIB	Approved	antineoplastic agent	3.24203
EML4	CERITINIB	Approved		3.20047
EML4	ALK INHIBITOR ASP3026	Not Approved		2.28605
EML4	TPX-0131	Not Approved		2.05744
EML4	HJC0152	Not Approved		1.37163
EML4	THZ1	Not Approved		1.37163
EML4	APG-2449	Not Approved		1.37163
EML4	BELIZATINIB	Not Approved		1.37163
EML4	IRUPLINALKIB	Not Approved		1.37163
EML4	MTI-31	Not Approved		1.37163
EML4	ALK INHIBITOR TAE684	Not Approved		1.02872
EML4	AZD3463	Not Approved		0.914419
EML4	ALK/C-MET INHIBITOR TQ-B3139	Not Approved		0.914419
EML4	NVP-TAE 226	Not Approved		0.914419
EML4	AGERAFENIB	Not Approved		0.914419
EML4	REPOTRECTINIB	Not Approved		0.822977
EML4	VOLASERTIB	Not Approved		0.685815
EML4	FILGOTINIB	Approved	DMARD,antiinflammatory agent	0.685815
EML4	PRALSETINIB	Approved		0.685815
EML4	PLB1003	Not Approved		0.685815
EML4	ALK INHIBITOR NVL-655	Not Approved		0.685815
EML4	LUMINESPIB	Not Approved		0.548652
EML4	TALETRECTINIB	Not Approved		0.45721
EML4	ALECTINIB HYDROCHLORIDE	Approved		0.45721
EML4	GILTERITINIB	Approved		0.374081
EML4	DINACICLIB	Not Approved		0.342907
EML4	SARACATINIB	Not Approved		0.274326
EML4	AFATINIB	Approved	antineoplastic agent	0.228605
EML4	PONATINIB	Approved	antineoplastic agent	0.144382
EML4	ALVOCIDIB	Not Approved	antineoplastic agent	0.144382
EML4	OMIPALISIB	Not Approved		0.137163
EML4	FULVESTRANT	Approved	antineoplastic agent	0.124694
EML4	ENTRECTINIB	Approved		0.120318
EML4	DABRAFENIB	Approved	antineoplastic agent	0.10973
EML4	TRAMETINIB DIMETHYL SULFOXIDE	Approved	antineoplastic agent	0.0935202
EML4	SELUMETINIB	Approved		0.0857268
EML4	BEVACIZUMAB-AWWB	Approved	antineoplastic agent	0.0762016
EML4	IXAZOMIB	Approved		0.0669087
EML4	SIROLIMUS	Approved	for treatment of wet age-related macular degeneration,immunosuppressant	0.0481273

## Sheet: ERBB3_gene_interaction_results
gene	drug	regulatory approval	indication	interaction score
ERBB3	MM-121	Not Approved		4.915
ERBB3	AV-203	Not Approved		2.4575
ERBB3	ELGEMTUMAB	Not Approved		2.4575
ERBB3	ANTI-ERBB3 MONOCLONAL ANTIBODY CDX-3379	Not Approved		2.4575
ERBB3	CDX-3379	Not Approved		2.4575
ERBB3	MM-111	Not Approved	antineoplastic agent	1.84313
ERBB3	PATRITUMAB	Not Approved		1.63833
ERBB3	DULIGOTUZUMAB	Not Approved		1.63833
ERBB3	LUMRETUZUMAB	Not Approved		1.22875
ERBB3	ELISIDEPSIN	Not Approved		1.22875
ERBB3	SERIBANTUMAB	Not Approved		1.22875
ERBB3	ANTI-ERBB3 MONOCLONAL ANTIBODY REGN1400	Not Approved		1.22875
ERBB3	PATRITUMAB DERUXTECAN	Not Approved		1.22875
ERBB3	LUMRETUZUMAB	Not Approved		1.22875
ERBB3	AMG-888	Not Approved		1.22875
ERBB3	HER2 INHIBITOR CP-724,714	Not Approved		1.22875
ERBB3	ISTIRATUMAB	Not Approved		0.819167
ERBB3	PERTUZUMAB	Approved	antineoplastic agent	0.702143
ERBB3	SAPITINIB	Not Approved		0.614376
ERBB3	ANTI-HER3 MONOCLONAL ANTIBODY GSK2849330	Not Approved		0.614376
ERBB3	METHYLCURCUMIN	Not Approved		0.614376
ERBB3	SERIBANTUMAB	Not Approved		0.614376
ERBB3	POZIOTINIB	Not Approved		0.614376
ERBB3	MM-151	Not Approved		0.614376
ERBB3	ZENOCUTUZUMAB	Not Approved		0.614376
ERBB3	DULIGOTUZUMAB	Not Approved		0.614376
ERBB3	DIMETHYLCURCUMIN	Not Approved		0.4915
ERBB3	CIMAGLERMIN ALFA	Not Approved	for treatment of heart failure	0.409584
ERBB3	ANTI-EGFR/HER2/HER3 MONOCLONAL ANTIBODY MIXTURE SYM013	Not Approved		0.409584
ERBB3	ANTI-ERBB3 MONOCLONAL ANTIBODY AV-203	Not Approved		0.409584
ERBB3	TARLOXOTINIB	Not Approved		0.307188
ERBB3	KBP5209	Not Approved		0.307188
ERBB3	PAN-HER KINASE INHIBITOR AC480	Not Approved	antineoplastic agent	0.307188
ERBB3	DACOMITINIB ANHYDROUS	Approved	antineoplastic agent	0.307188
ERBB3	TRASTUZUMAB-DKST	Approved	antineoplastic agent	0.2949
ERBB3	MARGETUXIMAB-CMKB	Approved	antineoplastic agent	0.24575
ERBB3	LAPATINIB	Approved	antineoplastic agent	0.236298
ERBB3	AFATINIB	Approved	antineoplastic agent	0.204792
ERBB3	MOMELOTINIB	Not Approved		0.153594
ERBB3	GEFITINIB	Approved	antineoplastic agent	0.0604304
ERBB3	SELUMETINIB	Approved		0.0383985
ERBB3	CURCUMIN	Approved		0.0372349
ERBB3	CETUXIMAB	Approved	antineoplastic agent	0.0361397
ERBB3	CARBOPLATIN	Approved		0.0307188
ERBB3	DOCETAXEL ANHYDROUS	Approved	antineoplastic agent	0.0289118
ERBB3	TRAMETINIB DIMETHYL SULFOXIDE	Approved	antineoplastic agent	0.0279262
ERBB3	ERLOTINIB	Approved	antineoplastic agent	0.024575
ERBB3	VANDETANIB	Approved	antineoplastic agent	0.0227547

## Sheet: ERBB4_gene_interaction_results
gene	drug	regulatory approval	indication	interaction score
ERBB4	DACOMITINIB ANHYDROUS	Approved	antineoplastic agent	1.55211
ERBB4	PELITINIB	Not Approved		1.03474
ERBB4	BMS-599626	Not Approved		1.03474
ERBB4	POZIOTINIB	Not Approved		0.776053
ERBB4	METHYLCURCUMIN	Not Approved		0.776053
ERBB4	DIMETHYLCURCUMIN	Not Approved		0.620843
ERBB4	NERATINIB MALEATE	Approved		0.517369
ERBB4	BMS-690514	Not Approved		0.517369
ERBB4	CIMAGLERMIN ALFA	Not Approved	for treatment of heart failure	0.517369
ERBB4	AFATINIB DIMALEATE	Approved		0.517369
ERBB4	BMS-599626	Not Approved		0.517369
ERBB4	KBP5209	Not Approved		0.388027
ERBB4	PAN-HER KINASE INHIBITOR AC480	Not Approved	antineoplastic agent	0.388027
ERBB4	TARLOXOTINIB	Not Approved		0.388027
ERBB4	LAPATINIB	Approved	antineoplastic agent	0.358178
ERBB4	CANERTINIB DIHYDROCHLORIDE	Not Approved		0.310421
ERBB4	PALIPERIDONE	Approved	antipsychotic agent	0.282201
ERBB4	AFATINIB	Approved	antineoplastic agent	0.258684
ERBB4	JNJ-26483327	Not Approved		0.172456
ERBB4	NERATINIB	Approved	antineoplastic agent	0.129342
ERBB4	GEFITINIB	Approved	antineoplastic agent	0.0763331
ERBB4	BARASERTIB-HQPA	Not Approved		0.0705503
ERBB4	TAK-715	Not Approved		0.0646711
ERBB4	CHEMBL:CHEMBL578061	Not Approved		0.0620843
ERBB4	ERLOTINIB	Approved	antineoplastic agent	0.0620843
ERBB4	LAUROGUADINE	Not Approved		0.0554324
ERBB4	SB220025	Not Approved		0.0517369
ERBB4	CURCUMIN	Approved		0.0470335
ERBB4	ALISERTIB	Not Approved	antineoplastic agent	0.0352752
ERBB4	CEDIRANIB	Not Approved	antineoplastic agent	0.0323356
ERBB4	VANDETANIB	Approved	antineoplastic agent	0.0287427
ERBB4	DASATINIB ANHYDROUS	Approved	antineoplastic agent	0.0218607
ERBB4	TAMATINIB	Not Approved		0.0191618
ERBB4	RG-1530	Not Approved		0.0180478
ERBB4	SP-600125	Not Approved		0.0174394
ERBB4	NVP-TAE684	Not Approved		0.0152167
ERBB4	ILORASERTIB	Not Approved		0.014782
ERBB4	CENISERTIB	Not Approved	antineoplastic agent	0.0133802

## Sheet: TP53_gene_interaction_results
gene	drug	regulatory approval	indication	interaction score
TP53	REBEMADLIN	Not Approved		0.530158
TP53	EPRENETAPOPT	Not Approved		0.530158
TP53	RO-5045337	Not Approved		0.530158
TP53	THIOUREIDOBUTYRONITRILE	Not Approved		0.397618
TP53	NUTLIN-3	Not Approved		0.331349
TP53	P53-HDM2 INTERACTION INHIBITOR MI-773	Not Approved		0.309259
TP53	PHA-680632	Not Approved		0.265079
TP53	SP600125	Not Approved		0.265079
TP53	NAPABUCASIN	Not Approved		0.265079
TP53	CONTUSUGENE LADENOVEC	Not Approved		0.265079
TP53	CHEMBL:CHEMBL1241268	Not Approved		0.265079
TP53	PD166285	Not Approved		0.265079
TP53	ATRACTYLENOLIDE I	Not Approved		0.265079
TP53	CHK1 INHIBITOR GDC-0575	Not Approved		0.265079
TP53	SIREMADLIN	Not Approved		0.265079
TP53	CHEMBL:CHEMBL1801219	Not Approved		0.265079
TP53	GSK2830371	Not Approved		0.265079
TP53	CHIR-124	Not Approved		0.265079
TP53	IL-27 SUBUNIT &ALPHA;	Not Approved		0.265079
TP53	ALRIZOMADLIN	Not Approved		0.198809
TP53	IDASANUTLIN	Not Approved		0.176719
TP53	P53/HDM2 INTERACTION INHIBITOR CGM097	Not Approved		0.176719
TP53	GDC-0425	Not Approved		0.132539
TP53	ALT-801	Not Approved		0.132539
TP53	CHEMBL:CHEMBL1702181	Not Approved		0.132539
TP53	ZANUBRUTINIB	Approved		0.132539
TP53	EZABENLIMAB	Not Approved		0.132539
TP53	BLZ945	Not Approved		0.132539
TP53	OBINUTUZUMAB	Approved	antineoplastic agent	0.132539
TP53	LONTUCIREV	Not Approved		0.132539
TP53	AZD7648	Not Approved		0.132539
TP53	TRANSFERRIN RECEPTOR-TARGETED LIPOSOMAL P53 CDNA	Not Approved		0.132539
TP53	TEPRASIRAN	Not Approved		0.132539
TP53	MDM2 ANTAGONIST RO6839921	Not Approved		0.132539
TP53	AUTOLOGOUS DENDRITIC CELLS TRANSDUCED WITH WILD-TYPE P53 ADENOVIRUS VACCINE	Not Approved		0.132539
TP53	CHEMBL:CHEMBL407501	Not Approved		0.132539
TP53	SAR-405838	Not Approved		0.132539
TP53	P53 Y220C MUTANT REACTIVATOR PC14586	Not Approved		0.132539
TP53	MUTANT P53 ACTIVATOR COTI-2	Not Approved		0.132539
TP53	CHEMBL:CHEMBL600347	Not Approved		0.132539
TP53	CHEMBL:CHEMBL602922	Not Approved		0.132539
TP53	MDM2 INHIBITOR BI 907828	Not Approved		0.132539
TP53	(R)-INDOPROFEN	Not Approved		0.132539
TP53	CHEMBL:CHEMBL259422	Not Approved		0.132539
TP53	PRODIGIOSIN	Not Approved		0.132539
TP53	BENOMYL	Not Approved		0.132539
TP53	MDM2/MDMX INHIBITOR ALRN-6924	Not Approved		0.132539
TP53	L-744,832	Not Approved		0.132539
TP53	N6-BENZYLADENOSINE	Not Approved		0.132539
TP53	SERDEMETAN	Not Approved		0.132539
TP53	HDM2 INHIBITOR MK-8242	Not Approved		0.132539
TP53	ACALABRUTINIB	Approved		0.132539
TP53	MPI-0479605	Not Approved		0.132539
TP53	NAVTEMADLIN	Not Approved		0.132539
TP53	CHEMBL:CHEMBL545900	Not Approved		0.132539
TP53	ACEQUINOCYL	Not Approved		0.132539
TP53	MDM2 INHIBITOR AMGMDS3	Not Approved		0.132539
TP53	ALVESPIMYCIN	Not Approved	antineoplastic agent	0.0883596
TP53	PF-04217903	Not Approved		0.0883596
TP53	ALECTINIB	Approved		0.0883596
TP53	KU-60019	Not Approved		0.0883596
TP53	BENDAMUSTINE	Approved		0.0883596
TP53	AZD7762	Not Approved		0.0883596
TP53	TOPICAL CORTICOSTEROID	Not Approved		0.0883596
TP53	TRIFLURIDINE	Approved		0.0883596
TP53	CERALASERTIB	Not Approved		0.0883596
TP53	RHODOMYRTOXIN B	Not Approved		0.0662697
TP53	ALK INHIBITOR TAE684	Not Approved		0.0662697
TP53	CHEMBL:CHEMBL195350	Not Approved		0.0662697
TP53	PF-00477736	Not Approved		0.0662697
TP53	CYAZOFAMID	Not Approved		0.0662697
TP53	CHEMBL:CHEMBL1346468	Not Approved		0.0662697
TP53	CHEMBL:CHEMBL99408	Not Approved		0.0662697
TP53	FURAZOLIDONE	Approved		0.0662697
TP53	HU5F9-G4	Not Approved		0.0662697
TP53	AZD1390	Not Approved		0.0662697
TP53	CHEMBL:CHEMBL16685	Not Approved		0.0662697
TP53	TRIACETYLRESVERATROL	Not Approved		0.0662697
TP53	CHEMBL:CHEMBL599088	Not Approved		0.0662697
TP53	CHEMBL:CHEMBL582715	Not Approved		0.0662697
TP53	(Z)-PIPLARTINE	Not Approved		0.0662697
TP53	BENZALKONIUM CHLORIDE	Approved		0.0662697
TP53	DENDRITIC CELL VACCINE	Not Approved		0.0662697
TP53	AURORA KINASE INHIBITOR AMG 900	Not Approved		0.0662697
TP53	TEBUFENPYRAD	Not Approved		0.0662697
TP53	OLEAMIDE	Not Approved		0.0662697
TP53	SELINEXOR	Approved		0.0662697
TP53	APG115	Not Approved		0.0662697
TP53	CAULIBUGULONE D	Not Approved		0.0662697
TP53	NEBULARINE	Not Approved		0.0662697
TP53	BOMEDEMSTAT	Not Approved		0.0662697
TP53	TIRAPAZAMINE	Not Approved		0.0662697
TP53	GLUTARAL	Approved		0.0662697
TP53	CHEMBL:CHEMBL1494650	Not Approved		0.0662697
TP53	ADAVOSERTIB	Not Approved		0.0615362
TP53	SELICICLIB	Not Approved	antineoplastic agent	0.0552248
TP53	DNA VACCINE	Not Approved		0.0530158
TP53	ZINC CHLORIDE	Approved		0.0530158
TP53	R547	Not Approved		0.0530158
TP53	LB-100	Not Approved		0.0530158
TP53	SAPONIN	Not Approved		0.0530158
TP53	IDELALISIB	Approved	antineoplastic agent	0.0530158
TP53	CHEMBL:CHEMBL198759	Not Approved		0.0530158
TP53	AZD6482	Not Approved		0.0530158
TP53	TRABECTEDIN	Approved		0.0530158
TP53	CAULIBUGULONE B	Not Approved		0.0441798
TP53	CHEMBL:CHEMBL600334	Not Approved		0.0441798
TP53	LUXEPTINIB	Not Approved		0.0441798
TP53	CHEMBL:CHEMBL579550	Not Approved		0.0441798
TP53	DUVELISIB	Approved		0.0441798
TP53	ANTIMYCIN A	Not Approved		0.0441798
TP53	JQ1	Not Approved		0.0441798
TP53	ALEMTUZUMAB	Approved	antineoplastic agent	0.0441798
TP53	CHEMBL:CHEMBL411085	Not Approved		0.0441798
TP53	CHEMBL:CHEMBL528712	Not Approved		0.0441798
TP53	DOXORUBICIN LIPOSOME	Approved		0.0441798
TP53	CHEMBL:CHEMBL528807	Not Approved		0.0441798
TP53	TRIFLOXYSTROBIN	Not Approved		0.0441798
TP53	CHEMBL:CHEMBL582473	Not Approved		0.0441798
TP53	CARBENDAZIM	Not Approved		0.0441798
TP53	RITUXIMAB	Approved	antineoplastic agent	0.0441798
TP53	KRESOXIM-METHYL	Not Approved		0.0441798
TP53	ROBUSTIC ACID	Not Approved		0.0441798
TP53	RS-39604	Not Approved		0.0441798
TP53	CHEMBL:CHEMBL320361	Not Approved		0.0441798
TP53	DORDAVIPRONE	Not Approved		0.0441798
TP53	CHEMBL:CHEMBL590665	Not Approved		0.0441798
TP53	IOXYNIL	Not Approved		0.0441798
TP53	SR59230A	Not Approved		0.0441798
TP53	CHEMBL:CHEMBL261118	Not Approved		0.0441798
TP53	CAULIBUGULONE C	Not Approved		0.0441798
TP53	CHEMBL:CHEMBL578890	Not Approved		0.0441798
TP53	LY3009120	Not Approved		0.0441798
TP53	SULCONAZOLE NITRATE	Approved		0.0441798
TP53	CHEMBL:CHEMBL422942	Not Approved		0.0441798
TP53	LORLATINIB	Approved		0.0397618
TP53	BRIGATINIB	Approved		0.0378684
TP53	CAPIVASERTIB	Not Approved		0.0378684
TP53	CHEMBL:CHEMBL601140	Not Approved		0.0331349
TP53	PROPARGITE	Not Approved		0.0331349
TP53	TANESPIMYCIN	Not Approved	antineoplastic agent	0.0331349
TP53	CHEMBL:CHEMBL259805	Not Approved		0.0331349
TP53	CHEMBL:CHEMBL265686	Not Approved		0.0331349
TP53	CHEMBL:CHEMBL405317	Not Approved		0.0331349
TP53	MULTI-NEO-EPITOPE VACCINE OSE 2101	Not Approved		0.0331349
TP53	PIMASERTIB	Not Approved		0.0331349
TP53	CHEMBL:CHEMBL227959	Not Approved		0.0331349
TP53	U50488	Not Approved		0.0331349
TP53	PHENETHYLISOTHIOCYANATE	Not Approved		0.0331349
TP53	VESNARINONE	Not Approved		0.0331349
TP53	CERITINIB	Approved		0.0331349
TP53	DINOSEB	Not Approved		0.0331349
TP53	GANETESPIB	Not Approved	antineoplastic agent	0.0331349
TP53	CHEMBL:CHEMBL592123	Not Approved		0.0331349
TP53	ALEXIDINE DIHYDROCHLORIDE	Not Approved		0.0331349
TP53	3,4-DICHLOROBENZAMIL	Not Approved		0.0331349
TP53	MUNDULONE	Not Approved		0.0331349
TP53	CHEMBL:CHEMBL602150	Not Approved		0.0331349
TP53	CHEMBL:CHEMBL177809	Not Approved		0.0331349
TP53	KINETIN RIBOSIDE	Not Approved		0.0331349
TP53	OLVANIL	Not Approved		0.0331349
TP53	CHLORFENAPYR	Not Approved		0.0331349
TP53	ENZALUTAMIDE	Approved	antineoplastic agent	0.0331349
TP53	RECOMBINANT MONOCYTE CHEMOATTRACTANT PROTEIN-1	Not Approved		0.0331349
TP53	CHEMBL:CHEMBL267160	Not Approved		0.0331349
TP53	CHEMBL:CHEMBL1214407	Not Approved		0.0331349
TP53	VENETOCLAX	Approved		0.0331349
TP53	FANCHININ	Not Approved		0.0331349
TP53	PUROMYCIN	Not Approved		0.0331349
TP53	2-AMINOANTHRACENE	Not Approved		0.0331349
TP53	IBRUTINIB	Approved	antineoplastic agent	0.0311858
TP53	CRIZOTINIB	Approved	antineoplastic agent	0.0301226
TP53	PATULIN	Not Approved		0.0294532
TP53	PIRARUBICIN	Not Approved		0.0294532
TP53	SELECTIVE ESTROGEN RECEPTOR MODULATOR	Not Approved		0.0294532
TP53	THIOTEPA	Approved		0.0294532
TP53	IL-12	Not Approved		0.0294532
TP53	NAVITOCLAX	Not Approved		0.0284013
TP53	RECOMBINANT VASCULAR ENDOTHELIAL GROWTH FACTOR	Not Approved		0.0284013
TP53	GARLIC	Not Approved		0.0265079
TP53	CHEMBL:CHEMBL599100	Not Approved		0.0265079
TP53	CHEMBL:CHEMBL261693	Not Approved		0.0265079
TP53	NIGULDIPINE	Not Approved		0.0265079
TP53	POTASSIUM DICHROMATE	Not Approved		0.0265079
TP53	CHEMBL:CHEMBL1522984	Not Approved		0.0265079
TP53	CHEMBL:CHEMBL1397308	Not Approved		0.0265079
TP53	CHEMBL:CHEMBL260451	Not Approved		0.0265079
TP53	CHEMBL:CHEMBL591618	Not Approved		0.0265079
TP53	METHYLPREDNISOLONE	Approved	Anti-Inflammatory Agents; Glucocorticoids	0.0265079
TP53	CHEMBL:CHEMBL405914	Not Approved		0.0265079
TP53	BROXYQUINOLINE	Not Approved		0.0265079
TP53	CHEMBL:CHEMBL563919	Not Approved		0.0265079
TP53	DIMETHYL GAMBOGATE	Not Approved		0.0265079
TP53	CHEMBL:CHEMBL260028	Not Approved		0.0265079
TP53	METHYL ROBUSTONE	Not Approved		0.0265079
TP53	CHEMBL:CHEMBL587620	Not Approved		0.0265079
TP53	DIBENZ[A,H]ANTHRACENE	Not Approved		0.0265079
TP53	FUROXAN	Not Approved		0.0265079
TP53	CHEMBL:CHEMBL599943	Not Approved		0.0265079
TP53	A77636	Not Approved		0.0265079
TP53	ANISINDIONE	Approved	Anticoagulants	0.0265079
TP53	ONONIN	Not Approved		0.0265079
TP53	TEROXIRONE	Not Approved		0.0265079
TP53	CHEMBL:CHEMBL1389794	Not Approved		0.0265079
TP53	CHEMBL:CHEMBL429335	Not Approved		0.0265079
TP53	PYRACLOSTROBIN	Not Approved		0.0265079
TP53	MPA	Not Approved		0.0265079
TP53	CHEMBL:CHEMBL408563	Not Approved		0.0265079
TP53	FAS LIGAND	Not Approved		0.0240981
TP53	DS-7423	Not Approved		0.0240981
TP53	IFOSFAMIDE	Approved	Antineoplastic Agents	0.0240981
TP53	OSIMERTINIB	Approved		0.0240981
TP53	CINNARIZINE	Approved	Anti-Allergic Agents	0.0240981
TP53	SAPANISERTIB	Approved	antineoplastic agent	0.0233893
TP53	TEMOZOLOMIDE	Approved		0.0233893
TP53	METHYLBENZETHONIUM CHLORIDE	Not Approved		0.0220899
TP53	CHEMBL:CHEMBL261123	Not Approved		0.0220899
TP53	CHEMBL:CHEMBL473735	Not Approved		0.0220899
TP53	DEOXIEPINEPHRINE	Not Approved		0.0220899
TP53	CLOFOCTOL	Not Approved		0.0220899
TP53	CHEMBL:CHEMBL260213	Not Approved		0.0220899
TP53	CHEMBL:CHEMBL259784	Not Approved		0.0220899
TP53	RIMCAZOLE	Not Approved	antineoplastic agent	0.0220899
TP53	CHEMBL:CHEMBL233194	Not Approved		0.0220899
TP53	CHEMBL:CHEMBL408653	Not Approved		0.0220899
TP53	CHEMBL:CHEMBL271023	Not Approved		0.0220899
TP53	AHPN	Not Approved		0.0220899
TP53	CHEMBL:CHEMBL444376	Not Approved		0.0220899
TP53	[3H]GBR12935	Not Approved		0.0220899
TP53	TARENFLURBIL	Not Approved		0.0220899
TP53	CHEMBL:CHEMBL85194	Not Approved		0.0220899
TP53	ZM336372	Not Approved		0.0220899
TP53	IPILIMUMAB	Approved	antineoplastic agent	0.0220899
TP53	MECHLORETHAMINE HYDROCHLORIDE	Approved		0.0220899
TP53	CHEMBL:CHEMBL259421	Not Approved		0.0220899
TP53	PRAMLINTIDE	Approved	antiobesity agent,antidiabetic	0.0220899
TP53	EPIRUBICIN	Approved	Antineoplastic Agents	0.0213773
TP53	RUXOLITINIB	Approved	antiinflammatory agent,antineoplastic agent	0.0203907
TP53	CHEMBL:CHEMBL1256740	Not Approved		0.0189342
TP53	TRACAZOLATE	Not Approved		0.0189342
TP53	CHEMBL:CHEMBL1343568	Not Approved		0.0189342
TP53	ALPHA-NAPHTHOFLAVONE	Not Approved		0.0189342
TP53	PROPACHLOR	Not Approved		0.0189342
TP53	FLAVANONE	Not Approved		0.0189342
TP53	2,6-DIMETHOXYQUINONE	Not Approved		0.0189342
TP53	INTERFERON ALFA-2B	Approved	Antineoplastic Agents; Immunomodulatory Agents,for treatment of hepatitis C,for treatment of hepatitis B and C,for treatment of hepatitis	0.0189342
TP53	CHEMBL:CHEMBL1333386	Not Approved		0.0189342
TP53	ROTENONE	Not Approved		0.0189342
TP53	BENZO[B]FLUORANTHENE	Not Approved		0.0189342
TP53	ETHOPROPAZINE HYDROCHLORIDE	Approved		0.0189342
TP53	SALMETEROL XINAFOATE	Approved		0.0189342
TP53	CHEMBL:CHEMBL546170	Not Approved		0.0189342
TP53	CGP7930	Not Approved		0.0189342
TP53	SB 224289	Not Approved		0.0189342
TP53	NSC-663284	Not Approved		0.0189342
TP53	RS-17053	Not Approved		0.0189342
TP53	CHEMBL:CHEMBL1303948	Not Approved		0.0189342
TP53	TRICLOCARBAN	Not Approved		0.0189342
TP53	CIS-RESVERATROL	Not Approved		0.0189342
TP53	MIRDAMETINIB	Not Approved		0.0176719
TP53	URSODIOL	Approved	for prevention of recurrence of colorectal polyps	0.0176719
TP53	INOSITOL	Approved	for treatment of Alzheimer's disease	0.0176719
TP53	CLOFIBRATE	Approved	Anticholesteremic Agents	0.0176719
TP53	CHEMBL:CHEMBL225513	Not Approved		0.0165674
TP53	2-CHLOROADENOSINE	Not Approved		0.0165674
TP53	S(+)-APOMORPHINE	Not Approved		0.0165674
TP53	ENALAPRIL MALEATE	Approved	antihypertensive agent	0.0165674
TP53	CHEMBL:CHEMBL410484	Not Approved		0.0165674
TP53	TRIFLUPROMAZINE	Approved	Antiemetics; Antipsychotic Agents	0.0165674
TP53	CHEMBL:CHEMBL260560	Not Approved		0.0165674
TP53	TERPYRIDINE	Not Approved		0.0165674
TP53	CHEMBL:CHEMBL406557	Not Approved		0.0165674
TP53	CLEMASTINE	Approved	Anti-Allergic Agents	0.0165674
TP53	CADMIUM ACETATE	Not Approved		0.0165674
TP53	7,8-DIHYDROXYFLAVONE	Not Approved		0.0165674
TP53	TRIFLUOPERAZINE	Approved	Antiemetics; Antipsychotic Agents	0.0159047
TP53	GEDATOLISIB	Not Approved		0.0159047
TP53	DABRAFENIB	Approved	antineoplastic agent	0.0159047
TP53	PROPYLTHIOURACIL	Approved	Antithyroid Agents	0.0155929
TP53	ABIRATERONE ACETATE	Approved	antineoplastic agent	0.0155929
TP53	METHIMAZOLE	Approved	Antithyroid Agents	0.0155929
TP53	CISPLATIN	Approved		0.015122
TP53	PIPLARTINE	Not Approved		0.0147266
TP53	OCHRATOXIN A	Not Approved		0.0147266
TP53	CHEMBL:CHEMBL530049	Not Approved		0.0147266
TP53	METHYLENE BLUE	Not Approved		0.0147266
TP53	ENCORAFENIB	Approved		0.0147266
TP53	CHEMBL:CHEMBL259615	Not Approved		0.0147266
TP53	CHEMBL:CHEMBL421215	Not Approved		0.0147266
TP53	(S)-FLUOXETINE	Not Approved		0.0147266
TP53	IODOQUINOL	Approved		0.0147266
TP53	4-METHOXYDALBERGIONE	Not Approved		0.0147266
TP53	MICHLER'S KETONE	Not Approved		0.0147266
TP53	SERTRALINE HYDROCHLORIDE	Approved	for treatment of obsessive compulsive disorder (OCD),antidepressant	0.0147266
TP53	PEMBROLIZUMAB	Approved		0.0142007
TP53	PANITUMUMAB	Approved	antineoplastic agent	0.0139515
TP53	CHEMBL:CHEMBL201325	Not Approved		0.0132539
TP53	BENZO(K)FLUORANTHENE	Not Approved		0.0132539
TP53	MANGOSTIN	Not Approved		0.0132539
TP53	TRANILAST	Not Approved		0.0132539
TP53	STREPTONIGRIN	Not Approved		0.0132539
TP53	THUNBERGINOL B	Not Approved		0.0132539
TP53	3-METHOXYCATECHOL	Not Approved		0.0132539
TP53	CHLOROXINE	Approved		0.0132539
TP53	CHEMBL:CHEMBL242171	Not Approved		0.0132539
TP53	SELUMETINIB	Approved		0.0124256
TP53	LOPERAMIDE	Approved	Antidiarrheals	0.012049
TP53	DECITABINE	Approved	antineoplastic agent	0.012049
TP53	CHEMBL:CHEMBL154580	Not Approved		0.012049
TP53	FLUPENTHIXOL	Not Approved	Antipsychotic Agents	0.012049
TP53	CHEMBL:CHEMBL408850	Not Approved		0.012049
TP53	CHEMBL:CHEMBL2002487	Not Approved		0.012049
TP53	CHEMBL:CHEMBL374632	Not Approved		0.012049
TP53	BUPARLISIB	Not Approved		0.012049
TP53	MAPROTILINE	Approved	Second-Generation,Antidepressive Agents	0.012049
TP53	GRANISETRON	Approved	antiemetic	0.012049
TP53	CADMIUM DICHLORIDE	Not Approved		0.012049
TP53	CHEMBL:CHEMBL329673	Not Approved		0.012049
TP53	SB 206553	Not Approved		0.012049
TP53	NIVOLUMAB	Approved	antineoplastic agent	0.012049
TP53	DIHYDROGAMBOGIC ACID	Not Approved		0.012049
TP53	CHEMBL:CHEMBL591126	Not Approved		0.012049
TP53	(R,S)-INDATRALINE	Not Approved		0.012049
TP53	CHEMBL:CHEMBL580421	Not Approved		0.012049
TP53	CHLORAMBUCIL	Approved		0.012049
TP53	FULVESTRANT	Approved	antineoplastic agent	0.012049
TP53	CHEMBL:CHEMBL596633	Not Approved		0.012049
TP53	CAPECITABINE	Approved		0.0116947
TP53	VEMURAFENIB	Approved	antineoplastic agent	0.0116947
TP53	CARBOPLATIN	Approved		0.0115972
TP53	VORINOSTAT	Approved	antineoplastic agent	0.0115252
TP53	CHELERYTHRINE	Not Approved		0.011045
TP53	MITOMYCIN	Approved		0.011045
TP53	CHLOROTHALONIL	Not Approved		0.011045
TP53	PAZOPANIB	Approved	antineoplastic agent	0.011045
TP53	FENOFIBRATE	Approved	anticholesterolaemic agent,antidyslipidaemic agent	0.011045
TP53	INDOPROFEN	Approved		0.011045
TP53	NITAZOXANIDE	Approved		0.011045
TP53	GALLIC ACID	Not Approved		0.011045
TP53	BEVACIZUMAB-AWWB	Approved	antineoplastic agent	0.011045
TP53	QUINACRINE DIHYDROCHLORIDE	Not Approved		0.011045
TP53	AMOXAPINE	Approved	antidepressant	0.011045
TP53	ECONAZOLE NITRATE	Approved		0.011045
TP53	SN-38	Not Approved		0.0106032
TP53	TOPOTECAN HYDROCHLORIDE	Approved	antineoplastic agent	0.0106032
TP53	LENALIDOMIDE	Approved	antineoplastic agent	0.0101953
TP53	CHEMBL:CHEMBL533226	Not Approved		0.0101953
TP53	SANGUINARINE SULFATE	Not Approved		0.0101953
TP53	ASTEMIZOLE	Approved	Anti-Allergic Agents	0.0101953
TP53	ZIRAM	Not Approved		0.0101953
TP53	PLUMBAGIN	Not Approved		0.0101953
TP53	OLAPARIB	Approved		0.0101953
TP53	DOXORUBICIN HYDROCHLORIDE	Approved	antineoplastic agent	0.0101245
TP53	PENTACHLOROPHENOL	Not Approved		0.0094671
TP53	EMBELIN	Not Approved		0.0094671
TP53	CHEMBL:CHEMBL184450	Not Approved		0.0094671
TP53	2-IODOACETAMIDE	Not Approved		0.0094671
TP53	APOMORPHINE	Approved	antiparkinson agent,for treatment of erectile dysfunction,for treatment of sexual dysfunction in women	0.0094671
TP53	PYRITHIONE ZINC	Approved		0.0094671
TP53	DIETHYLSTILBESTROL	Approved	Hormone Replacement Agents	0.00914065
TP53	CHLORANIL	Not Approved		0.00883596
TP53	CHEMBL:CHEMBL428789	Not Approved		0.00883596
TP53	CLADRIBINE	Approved		0.00883596
TP53	QUINALIZARIN	Not Approved		0.00883596
TP53	FLUPHENAZINE HYDROCHLORIDE	Approved	Antipsychotic Agents	0.00883596
TP53	GEMCITABINE	Approved	antineoplastic agent	0.00873886
TP53	CLOTRIMAZOLE	Approved		0.00855093
TP53	BENZETHONIUM CHLORIDE	Approved		0.00828372
TP53	GOSSYPOL	Not Approved		0.00828372
TP53	OXALIPLATIN	Approved		0.00828372
TP53	ALPELISIB	Approved		0.00828372
TP53	ABEMACICLIB	Approved		0.00828372
TP53	AZACITIDINE	Approved	antineoplastic agent	0.00803269
TP53	N-OLEOYLDOPAMINE	Not Approved		0.00779644
TP53	PACLITAXEL	Approved	for treatment of peripheral arterial disease (PAD),DMARD,antiinflammatory agent,antineoplastic agent	0.00772074
TP53	CAMPTOTHECIN	Approved	antineoplastic agent	0.00757368
TP53	TPCK	Not Approved		0.0073633
TP53	DICHLOROPHEN	Not Approved		0.0073633
TP53	INDIRUBIN-3'-MONOXIME	Not Approved		0.0073633
TP53	CLIOQUINOL	Approved		0.0073633
TP53	CYCLOPHOSPHAMIDE ANHYDROUS	Approved		0.0073633
TP53	TRIAMTERENE	Approved	Antihypertensive Agents; Diuretics	0.0073633
TP53	FENTICLOR	Not Approved		0.00697576
TP53	ETOPOSIDE	Approved	Antineoplastic Agents	0.00697576
TP53	DAIDZEIN	Not Approved		0.00697576
TP53	TAMOXIFEN CITRATE	Approved		0.00697576
TP53	IRINOTECAN HYDROCHLORIDE	Approved	antineoplastic agent	0.00673929
TP53	PERPHENAZINE	Approved	Antipsychotic Agents	0.00662697
TP53	HYDRALAZINE	Approved	antihypertensive agent	0.00662697
TP53	MERCURIC CHLORIDE	Not Approved		0.00662697
TP53	VANOXERINE	Not Approved		0.00662697
TP53	PHENYLMERCURIC ACETATE	Not Approved		0.00662697
TP53	GR 127935	Not Approved		0.00662697
TP53	1,10-PHENANTHROLINE	Not Approved		0.00662697
TP53	IXAZOMIB	Approved		0.00646534
TP53	MELPHALAN	Approved		0.0063114
TP53	CHLORPROMAZINE	Approved		0.0063114
TP53	TRAMETINIB DIMETHYL SULFOXIDE	Approved	antineoplastic agent	0.00602452
TP53	TYRPHOSTIN A9	Not Approved		0.00602452
TP53	THIORIDAZINE	Approved	Antipsychotic Agents	0.00602452
TP53	PAROXETINE HYDROCHLORIDE, HEMIHYDRATE	Approved	antidepressant	0.00576258
TP53	BITHIONOL	Approved		0.00576258
TP53	THIMEROSAL	Approved		0.00576258
TP53	PROCHLORPERAZINE	Approved	antiemetic,antimigraine agent	0.00552248
TP53	DOPAMINE	Approved		0.00552248
TP53	CHEMBL:CHEMBL601757	Not Approved		0.00552248
TP53	PALBOCICLIB	Approved		0.00540977
TP53	SANGUINARIUM	Not Approved		0.00530158
TP53	BAICALEIN	Not Approved		0.00530158
TP53	ERLOTINIB	Approved	antineoplastic agent	0.00530158
TP53	LAPACHONE	Not Approved		0.00509767
TP53	FENRETINIDE	Approved	antineoplastic agent	0.00509767
TP53	NICLOSAMIDE	Approved		0.00509767
TP53	PIMOZIDE	Approved	Antidyskinetics; Antipsychotic Agents	0.00509767
TP53	EMODIN	Not Approved		0.00509767
TP53	FLUOROURACIL	Approved		0.00500149
TP53	NORTRIPTYLINE	Approved	antidepressant,antiasthmatic agent	0.00490887
TP53	DOCETAXEL ANHYDROUS	Approved	antineoplastic agent	0.00467786
TP53	SIROLIMUS	Approved	for treatment of wet age-related macular degeneration,immunosuppressant	0.00465051
TP53	CHEMBL:CHEMBL578512	Not Approved		0.00457033
TP53	WARFARIN	Approved	Anticoagulants	0.00457033
TP53	VITAMIN K3	Approved	for reducing EGFR-inhibitor-induced dermatological side effects	0.00457033
TP53	HOMIDIUM BROMIDE	Not Approved		0.00457033
TP53	TAMOXIFEN	Approved	Hormonal,Antineoplastic Agents	0.00434556
TP53	HALOPERIDOL DECANOATE	Approved	Antipsychotic Agents	0.00427547
TP53	MITOXANTRONE HYDROCHLORIDE	Approved		0.00414186
TP53	ELLIPTECINE	Not Approved		0.00414186
TP53	DAUNORUBICIN HYDROCHLORIDE	Approved		0.00401635
TP53	CLOMIPRAMINE	Approved	Tricyclic,Antidepressive Agents	0.00389822
TP53	CETUXIMAB	Approved	antineoplastic agent	0.00389822
TP53	MERCAPTOPURINE	Approved	Antineoplastic Agents	0.00378684
TP53	PD-98059	Not Approved		0.00358215
TP53	RIBAVIRIN	Approved		0.00358215
TP53	AZATHIOPRINE	Approved		0.00339845
TP53	HEXACHLOROPHENE	Approved		0.00331349
TP53	MITOXANTRONE	Approved	antineoplastic agent	0.0031557
TP53	RESVERATROL	Approved	antineoplastic agent,antidiabetic,for treatment of herpes simplex virus 1	0.00288129
TP53	MASOPROCOL	Approved		0.00288129
TP53	RALOXIFENE HYDROCHLORIDE	Approved	Hormone Replacement Agents	0.00281999
TP53	SORAFENIB	Approved	antineoplastic agent	0.00276124
TP53	METHOTREXATE	Approved	DMARD	0.00270489
TP53	CHEMBL:CHEMBL429095	Not Approved		0.00265079
TP53	GENISTEIN	Approved		0.00254884
TP53	CYTARABINE	Approved	antineoplastic agent	0.00194911
TP53	BORTEZOMIB	Approved	antineoplastic agent	0.00155929

[truncated: 1 more sheets: VEGFC_gene_interaction_results]
